# Supplementary material for: Can the Energy Gap in the Protein-Ligand Binding Energy Landscape Be Used as a Descriptor in Virtual Ligand Screening?
Source: PLoS One. 2012 Oct 10;7(10):e46532. doi: 10.1371/journal.pone.0046532 (PMC3468575; doi:10.1371/journal.pone.0046532)
Supplement: Table S2 — PDB IDs, Swiss-Prot IDs and performance of 334 holo X-ray protein conformations included in the Pocketome benchmark. (XLS) [file pone.0046532.s002.xls]

## Sheet: Sheet1
Table S2. PDB IDs, Swiss-Prot IDs and performance of 334 holo X-ray protein conformations included in the Pocketome benchmark.
PDB ID	Swiss-Prot ID	AUC (Best docking score)	AUC (Energy gap)
2bl9	O02604_DRTS_PLAVI_1_238	0.95	0.95
2blc	O02604_DRTS_PLAVI_1_238	0.5667	0.85
2bla	O02604_DRTS_PLAVI_1_238	0.8	0.9
1frb	O08782_ALD2_CRIGR_2_316	1	0.8
2br1	O14757_CHK1_HUMAN_1_290	0.9237	0.9263
2hxl	O14757_CHK1_HUMAN_1_290	0.8711	0.9158
2hxq	O14757_CHK1_HUMAN_1_290	0.8158	0.8368
2hog	O14757_CHK1_HUMAN_1_290	0.85	0.8474
2hy0	O14757_CHK1_HUMAN_1_290	0.8842	0.9079
2c3k	O14757_CHK1_HUMAN_1_290	0.9053	0.9342
2brg	O14757_CHK1_HUMAN_1_290	0.9026	0.9079
2brh	O14757_CHK1_HUMAN_1_290	0.9079	0.9447
2brb	O14757_CHK1_HUMAN_1_290	0.8579	0.8684
2brm	O14757_CHK1_HUMAN_1_290	0.9526	0.9658
2cgu	O14757_CHK1_HUMAN_1_290	0.8368	0.8263
1zlt	O14757_CHK1_HUMAN_1_290	0.8579	0.8763
2cgv	O14757_CHK1_HUMAN_1_290	0.8289	0.8658
2c3j	O14757_CHK1_HUMAN_1_290	0.7947	0.8237
2c3l	O14757_CHK1_HUMAN_1_290	0.8474	0.8868
1nvq	O14757_CHK1_HUMAN_1_290	0.9395	0.9368
1nvr	O14757_CHK1_HUMAN_1_290	0.9289	0.9474
1nvs	O14757_CHK1_HUMAN_1_290	0.9	0.9316
1zys	O14757_CHK1_HUMAN_1_290	0.8263	0.8158
2np8	O14965_STK6_HUMAN_117_400	0.7438	0.7875
2j4z	O14965_STK6_HUMAN_117_400	0.8875	0.9188
2j4z	O14965_STK6_HUMAN_117_400	0.8938	0.925
2bmc	O14965_STK6_HUMAN_117_400	0.9938	0.9938
2bmc	O14965_STK6_HUMAN_117_400	0.8625	0.9125
2c6e	O14965_STK6_HUMAN_117_400	0.9	0.9125
2c6e	O14965_STK6_HUMAN_117_400	0.9125	0.9062
2dwb	O14965_STK6_HUMAN_117_400	0.9	0.9062
1uu8	O15530_PDPK1_HUMAN_63_359	0.9792	0.9625
1uu9	O15530_PDPK1_HUMAN_63_359	0.9292	0.9167
1uu7	O15530_PDPK1_HUMAN_63_359	0.9458	0.9083
1z5m	O15530_PDPK1_HUMAN_63_359	0.7125	0.7458
2pe2	O15530_PDPK1_HUMAN_63_359	0.7583	0.7417
2pe1	O15530_PDPK1_HUMAN_63_359	0.7458	0.7458
2pe0	O15530_PDPK1_HUMAN_63_359	0.7042	0.6792
1h1w	O15530_PDPK1_HUMAN_63_359	0.7375	0.7625
1oky	O15530_PDPK1_HUMAN_63_359	0.875	0.875
1okz	O15530_PDPK1_HUMAN_63_359	0.775	0.7625
1uu3	O15530_PDPK1_HUMAN_63_359	0.9292	0.875
2biy	O15530_PDPK1_HUMAN_63_359	0.8292	0.8125
1fp2	O24529_7OMT8_MEDSA_1_352	0.9	0.8
2osu	O31465_GLSA1_BACSU_1_327	1	1
2osu	O31465_GLSA1_BACSU_1_327	0.825	0.725
1wm1	O32449_PIP_SERMA_1_317	0.5	0.6
1x2b	O32449_PIP_SERMA_1_317	0.5167	0.65
1x2e	O32449_PIP_SERMA_1_317	0.6	0.55
1m7z	O34453_NOSO_BACSU_1_336	0.7571	0.8
1m7v	O34453_NOSO_BACSU_1_336	0.9071	0.9571
2fbz	O34453_NOSO_BACSU_1_336	0.8143	0.8286
2fc2	O34453_NOSO_BACSU_1_336	0.8786	0.9429
2fc2	O34453_NOSO_BACSU_1_336	0.9357	0.8214
2an2	O34453_NOSO_BACSU_1_336	0.9429	0.8429
2fc1	O34453_NOSO_BACSU_1_336	0.8929	0.9857
2fqo	O34667_LUXS_BACSU_1_157	0.69	0.83
2fqt	O34667_LUXS_BACSU_1_157	0.52	0.58
1jqw	O34667_LUXS_BACSU_1_157	0.83	0.86
1jvi	O34667_LUXS_BACSU_1_157	0.79	0.79
1ycl	O34667_LUXS_BACSU_1_157	0.61	0.6
1jd0	O43570_CAH12_HUMAN_29_291	1	1
1jd0	O43570_CAH12_HUMAN_29_291	1	1
1it8	O58843_ATGT_PYRHO_1_582	1	1
1it7	O58843_ATGT_PYRHO_1_582	1	1
2cvd	O60760_PTGD2_HUMAN_2_199	0.9	0.9125
2cvd	O60760_PTGD2_HUMAN_2_199	0.9	0.9375
1v40	O60760_PTGD2_HUMAN_2_199	0.675	0.75
1v40	O60760_PTGD2_HUMAN_2_199	0.6	0.65
1b37	O64411_PAO_MAIZE_29_500	1	0.9938
1b37	O64411_PAO_MAIZE_29_500	1	1
1h81	O64411_PAO_MAIZE_29_500	0.9938	0.9938
1h81	O64411_PAO_MAIZE_29_500	0.9	0.9
1h83	O64411_PAO_MAIZE_29_500	1	0.9875
1h83	O64411_PAO_MAIZE_29_500	0.9125	0.9313
1h84	O64411_PAO_MAIZE_29_500	1	1
1h84	O64411_PAO_MAIZE_29_500	1	1
1nqv	O66529_RISB_AQUAE_1_154	0.875	0.9
1nqv	O66529_RISB_AQUAE_1_154	0.9313	0.9688
1nqu	O66529_RISB_AQUAE_1_154	1	1
1nqu	O66529_RISB_AQUAE_1_154	1	0.9875
1nqw	O66529_RISB_AQUAE_1_154	0.9813	0.9688
1nqw	O66529_RISB_AQUAE_1_154	0.975	0.975
1nqx	O66529_RISB_AQUAE_1_154	0.9563	0.95
1nqx	O66529_RISB_AQUAE_1_154	1	1
1nrl	O75469_PXR_HUMAN_131_434	0.85	0.8333
1nrl	O75469_PXR_HUMAN_131_434	0.95	0.9333
1m13	O75469_PXR_HUMAN_131_434	0.6	0.65
2gwh	O75897_ST1C4_HUMAN_6_302	0.75	0.8
2gwh	O75897_ST1C4_HUMAN_6_302	0.8	0.8
1xoz	O76074_PDE5A_HUMAN_533_863	0.7	0.6409
2chm	O76074_PDE5A_HUMAN_533_863	0.7364	0.7455
1tbf	O76074_PDE5A_HUMAN_533_863	0.8273	0.8636
1uho	O76074_PDE5A_HUMAN_533_863	0.8	0.8182
1rkp	O76074_PDE5A_HUMAN_533_863	0.6091	0.6318
1udt	O76074_PDE5A_HUMAN_533_863	0.8318	0.8455
1xp0	O76074_PDE5A_HUMAN_533_863	0.8409	0.8409
2h42	O76074_PDE5A_HUMAN_533_863	0.85	0.8727
2h42	O76074_PDE5A_HUMAN_533_863	0.7818	0.8045
1t9s	O76074_PDE5A_HUMAN_533_863	0.8318	0.8636
1t9s	O76074_PDE5A_HUMAN_533_863	0.8273	0.7955
1n24	O81192_BPPS_SALOF_50_598	0.9056	1
1n24	O81192_BPPS_SALOF_50_598	0.7167	0.9278
1n1z	O81192_BPPS_SALOF_50_598	0.9444	1
1n1z	O81192_BPPS_SALOF_50_598	0.7222	0.7556
1n20	O81192_BPPS_SALOF_50_598	0.9056	0.9722
1n20	O81192_BPPS_SALOF_50_598	0.8944	1
1n22	O81192_BPPS_SALOF_50_598	0.8056	1
1n23	O81192_BPPS_SALOF_50_598	0.9	1
1n23	O81192_BPPS_SALOF_50_598	0.7889	1
2cdz	O96013_PAK4_HUMAN_293_591	1	1
2bdm	P00178_CP2B4_RABIT_22_491	1	0.85
1nr6	P00179_CP2C5_RABIT_20_487	0.9	0.9
1deh	P00325_ADH1B_HUMAN_2_375	0.985	0.99
1hdz	P00325_ADH1B_HUMAN_2_375	1	1
1hdz	P00325_ADH1B_HUMAN_2_375	0.9	0.91
1hso	P00325_ADH1B_HUMAN_2_375	0.995	0.995
1hso	P00325_ADH1B_HUMAN_2_375	0.975	1
1hsz	P00325_ADH1B_HUMAN_2_375	0.965	0.975
1hsz	P00325_ADH1B_HUMAN_2_375	0.9	0.935
1ht0	P00325_ADH1B_HUMAN_2_375	0.98	0.99
1ht0	P00325_ADH1B_HUMAN_2_375	0.97	0.99
1htb	P00325_ADH1B_HUMAN_2_375	0.94	0.96
1s3u	P00374_DYR_HUMAN_2_187	0.9265	0.9382
1pd8	P00374_DYR_HUMAN_2_187	0.9235	0.9235
1mvs	P00374_DYR_HUMAN_2_187	0.9412	0.9706
1boz	P00374_DYR_HUMAN_2_187	0.9147	0.9324
1kms	P00374_DYR_HUMAN_2_187	0.8471	0.8176
1kmv	P00374_DYR_HUMAN_2_187	0.8088	0.7853
1dlr	P00374_DYR_HUMAN_2_187	0.9029	0.9382
1dhf	P00374_DYR_HUMAN_2_187	0.8206	0.8441
1dhf	P00374_DYR_HUMAN_2_187	0.9118	0.9059
1s3v	P00374_DYR_HUMAN_2_187	0.9559	0.9353
1pd9	P00374_DYR_HUMAN_2_187	0.9794	0.9853
1mvt	P00374_DYR_HUMAN_2_187	0.9559	0.9412
1dls	P00374_DYR_HUMAN_2_187	0.9176	0.9294
1drf	P00374_DYR_HUMAN_2_187	0.8853	0.8765
1hfp	P00374_DYR_HUMAN_2_187	0.8088	0.8794
1hfq	P00374_DYR_HUMAN_2_187	0.8382	0.9029
1hfr	P00374_DYR_HUMAN_2_187	0.9206	0.9235
3cla	P00484_CAT3_ECOLX_1_213	0.2833	0.5333
1qca	P00484_CAT3_ECOLX_1_213	0.55	0.7
4cla	P00484_CAT3_ECOLX_1_213	0.4667	0.6
2iei	P00489_PYGM_RABIT_3_843	0.6722	0.7444
2iei	P00489_PYGM_RABIT_3_843	0.8278	0.8833
1c50	P00489_PYGM_RABIT_3_843	0.7444	0.7333
2ieg	P00489_PYGM_RABIT_3_843	0.7722	0.8167
2ieg	P00489_PYGM_RABIT_3_843	0.8556	0.9167
1k06	P00489_PYGM_RABIT_3_843	0.7611	0.7833
2gm9	P00489_PYGM_RABIT_3_843	0.8056	0.8611
2gj4	P00489_PYGM_RABIT_3_843	0.8	0.8556
1xkx	P00489_PYGM_RABIT_3_843	0.85	0.8944
1rsz	P00491_PNPH_HUMAN_1_289	0.75	0.7556
2a0w	P00491_PNPH_HUMAN_1_289	0.8444	0.9056
1pf7	P00491_PNPH_HUMAN_1_289	0.9	0.95
2a0x	P00491_PNPH_HUMAN_1_289	0.9167	0.9222
1rr6	P00491_PNPH_HUMAN_1_289	0.7056	0.7833
2a0y	P00491_PNPH_HUMAN_1_289	0.8667	0.8778
1rt9	P00491_PNPH_HUMAN_1_289	0.75	0.7889
2oc4	P00491_PNPH_HUMAN_1_289	0.8444	0.8389
2oc9	P00491_PNPH_HUMAN_1_289	0.9611	0.9667
1ev4	P00502_GSTA1_RAT_2_222	0.95	0.955
1ev4	P00502_GSTA1_RAT_2_222	1	1
1f3a	P00502_GSTA1_RAT_2_222	0.975	1
1f3a	P00502_GSTA1_RAT_2_222	0.98	0.97
1ev9	P00502_GSTA1_RAT_2_222	0.83	0.86
1ev9	P00502_GSTA1_RAT_2_222	1	1
1f3b	P00502_GSTA1_RAT_2_222	0.9	0.93
1f3b	P00502_GSTA1_RAT_2_222	0.925	0.92
1ml6	P00502_GSTA1_RAT_2_222	0.99	1
1ml6	P00502_GSTA1_RAT_2_222	0.965	1
1o42	P00523_SRC_CHICK_142_249	0.8667	0.9333
1o47	P00523_SRC_CHICK_142_249	0.8361	0.9028
1o4h	P00523_SRC_CHICK_142_249	0.8833	0.8861
1a07	P00523_SRC_CHICK_142_249	0.8139	0.7806
1a07	P00523_SRC_CHICK_142_249	0.8833	0.9278
1a08	P00523_SRC_CHICK_142_249	0.8778	0.9056
1a08	P00523_SRC_CHICK_142_249	0.9222	0.9306
1a09	P00523_SRC_CHICK_142_249	0.9583	0.9639
1a09	P00523_SRC_CHICK_142_249	0.925	0.95
1a1a	P00523_SRC_CHICK_142_249	0.925	0.9194
1a1a	P00523_SRC_CHICK_142_249	0.8417	0.8722
1a1b	P00523_SRC_CHICK_142_249	0.9056	0.9306
1a1b	P00523_SRC_CHICK_142_249	0.9389	0.9417
1a1c	P00523_SRC_CHICK_142_249	0.9306	0.9083
1a1c	P00523_SRC_CHICK_142_249	0.95	0.9528
1a1e	P00523_SRC_CHICK_142_249	0.9	0.925
1a1e	P00523_SRC_CHICK_142_249	0.9028	0.9111
1f1w	P00523_SRC_CHICK_142_249	0.8194	0.8194
1yol	P00523_SRC_CHICK_249_533	1	1
1yol	P00523_SRC_CHICK_249_533	0.9958	0.9875
2bdf	P00523_SRC_CHICK_249_533	0.9042	0.8958
2bdf	P00523_SRC_CHICK_249_533	0.9458	0.9625
2bdj	P00523_SRC_CHICK_249_533	0.9833	0.9625
1y57	P00523_SRC_CHICK_249_533	0.9458	0.9125
2oiq	P00523_SRC_CHICK_249_533	0.9167	0.9
2h8h	P00523_SRC_CHICK_249_533	0.9542	0.9167
2hwo	P00523_SRC_CHICK_249_533	0.975	0.9833
2hwo	P00523_SRC_CHICK_249_533	0.8333	0.85
2hwp	P00523_SRC_CHICK_249_533	0.8875	0.9167
2hwp	P00523_SRC_CHICK_249_533	0.825	0.8083
1m17	P00533_EGFR_HUMAN_695_1022	0.98	0.98
1xkk	P00533_EGFR_HUMAN_695_1022	0.69	0.78
2gs6	P00533_EGFR_HUMAN_695_1022	0.93	0.93
2itn	P00533_EGFR_HUMAN_695_1022	0.95	0.94
2itv	P00533_EGFR_HUMAN_695_1022	0.92	0.93
1jyv	P00722_BGAL_ECOLI_2_1024	0.5525	0.7
1jyv	P00722_BGAL_ECOLI_2_1024	0.3475	0.4775
1jyw	P00722_BGAL_ECOLI_2_1024	0.465	0.5975
1jyw	P00722_BGAL_ECOLI_2_1024	0.4625	0.485
1jyn	P00722_BGAL_ECOLI_2_1024	0.465	0.655
1jyn	P00722_BGAL_ECOLI_2_1024	0.5225	0.6025
1jyx	P00722_BGAL_ECOLI_2_1024	0.545	0.825
1jyx	P00722_BGAL_ECOLI_2_1024	0.44	0.7
1jz2	P00722_BGAL_ECOLI_2_1024	0.6425	0.66
1jz4	P00722_BGAL_ECOLI_2_1024	0.6625	0.75
1jz4	P00722_BGAL_ECOLI_2_1024	0.76	0.805
1jz5	P00722_BGAL_ECOLI_2_1024	0.42	0.4775
1jz5	P00722_BGAL_ECOLI_2_1024	0.4275	0.57
1jz6	P00722_BGAL_ECOLI_2_1024	0.44	0.5825
1jz6	P00722_BGAL_ECOLI_2_1024	0.5675	0.6675
1jz7	P00722_BGAL_ECOLI_2_1024	0.455	0.7225
1jz7	P00722_BGAL_ECOLI_2_1024	0.375	0.4925
1jz8	P00722_BGAL_ECOLI_2_1024	0.445	0.63
1px4	P00722_BGAL_ECOLI_2_1024	0.53	0.585
1px4	P00722_BGAL_ECOLI_2_1024	0.55	0.69
1ktt	P00734_THRB_HUMAN_364_622	0.9553	0.9526
1k22	P00734_THRB_HUMAN_364_622	0.9395	0.9553
1mu6	P00734_THRB_HUMAN_364_622	0.9526	0.9474
2bxt	P00734_THRB_HUMAN_364_622	0.9079	0.9395
2jh0	P00734_THRB_HUMAN_364_622	0.8816	0.8895
1bhx	P00734_THRB_HUMAN_364_622	0.9684	0.9632
1d4p	P00734_THRB_HUMAN_364_622	0.9868	0.9816
1g32	P00734_THRB_HUMAN_364_622	0.9184	0.95
1mu8	P00734_THRB_HUMAN_364_622	0.9474	0.9421
1mue	P00734_THRB_HUMAN_364_622	0.9526	0.9605
1o5g	P00734_THRB_HUMAN_364_622	0.9789	0.9289
1t4u	P00734_THRB_HUMAN_364_622	0.8763	0.8895
1tom	P00734_THRB_HUMAN_364_622	0.9289	0.9605
1zgi	P00734_THRB_HUMAN_364_622	0.9342	0.9342
2a2x	P00734_THRB_HUMAN_364_622	1	0.9868
2feq	P00734_THRB_HUMAN_364_622	0.9737	0.9526
2fes	P00734_THRB_HUMAN_364_622	0.9579	0.9447
2jh5	P00734_THRB_HUMAN_364_622	0.9658	0.9763
2jh6	P00734_THRB_HUMAN_364_622	0.9526	0.95
1uvt	P00735_THRB_BOVIN_367_521	0.9833	1
1bbr	P00735_THRB_BOVIN_367_521	0.9955	0.9864
1bbr	P00735_THRB_BOVIN_367_521	1	1
1etr	P00735_THRB_BOVIN_367_521	0.9773	0.9909
1ets	P00735_THRB_BOVIN_367_521	0.9227	0.95
1ett	P00735_THRB_BOVIN_367_521	0.9727	0.9773
1ucy	P00735_THRB_BOVIN_367_521	0.9364	0.9409
1ycp	P00735_THRB_BOVIN_367_521	0.9364	0.8909
1ycp	P00735_THRB_BOVIN_367_521	0.9818	0.9818
1bhx	P00735_THRB_BOVIN_521_625	1	1
1uvt	P00735_THRB_BOVIN_521_625	0.9833	1
1bbr	P00735_THRB_BOVIN_521_625	0.9955	0.9864
1bbr	P00735_THRB_BOVIN_521_625	1	1
1etr	P00735_THRB_BOVIN_521_625	0.9773	0.9909
1ets	P00735_THRB_BOVIN_521_625	0.9227	0.95
1ett	P00735_THRB_BOVIN_521_625	0.9727	0.9773
1riw	P00735_THRB_BOVIN_521_625	0.9364	0.95
1ucy	P00735_THRB_BOVIN_521_625	0.9364	0.9409
1ycp	P00735_THRB_BOVIN_521_625	0.9364	0.8909
1ycp	P00735_THRB_BOVIN_521_625	0.9818	0.9818
1nfu	P00742_FA10_HUMAN_127_476	0.975	0.9944
1nfy	P00742_FA10_HUMAN_127_476	0.9417	0.9639
2j2u	P00742_FA10_HUMAN_127_476	0.9583	0.9611
2j34	P00742_FA10_HUMAN_127_476	1	1
2j38	P00742_FA10_HUMAN_127_476	0.9778	0.9861
1f0s	P00742_FA10_HUMAN_127_476	0.8722	0.9278
1iqm	P00742_FA10_HUMAN_127_476	0.8778	0.8972
1xka	P00742_FA10_HUMAN_127_476	0.8972	0.925
2cji	P00742_FA10_HUMAN_127_476	0.9806	0.9667
2d1j	P00742_FA10_HUMAN_127_476	0.8694	0.8833
2j94	P00742_FA10_HUMAN_127_476	0.9889	0.9722
2j95	P00742_FA10_HUMAN_127_476	0.9944	0.9778
2uwo	P00742_FA10_HUMAN_127_476	0.95	0.9444
1lpz	P00742_FA10_HUMAN_127_476	0.975	1
1nfw	P00742_FA10_HUMAN_127_476	0.925	0.9083
2bok	P00742_FA10_HUMAN_127_476	0.9889	0.9944
2uwl	P00742_FA10_HUMAN_127_476	0.975	0.9667
2uwp	P00742_FA10_HUMAN_127_476	0.9861	0.9611
1sc8	P00749_UROK_HUMAN_176_427	0.9895	0.9789
1sqa	P00749_UROK_HUMAN_176_427	0.9816	0.9789
1o5c	P00749_UROK_HUMAN_176_427	0.9711	0.9711
1owd	P00749_UROK_HUMAN_176_427	0.9763	0.9237
1gj7	P00749_UROK_HUMAN_176_427	1	0.9816
1ejn	P00749_UROK_HUMAN_176_427	0.9184	0.9316
1gj8	P00749_UROK_HUMAN_176_427	0.9763	0.9474
1gjb	P00749_UROK_HUMAN_176_427	0.9842	0.9579
1o3p	P00749_UROK_HUMAN_176_427	0.9974	0.9763
1o5a	P00749_UROK_HUMAN_176_427	1	0.9868
1owh	P00749_UROK_HUMAN_176_427	0.9789	0.9605
1sqt	P00749_UROK_HUMAN_176_427	0.9974	0.9789
1gjd	P00749_UROK_HUMAN_176_427	0.9921	0.9842
1owe	P00749_UROK_HUMAN_176_427	0.9789	0.9579
1u6q	P00749_UROK_HUMAN_176_427	0.9921	0.9789
1gi9	P00749_UROK_HUMAN_176_427	0.9895	0.9684
1sqo	P00749_UROK_HUMAN_176_427	0.9868	0.9711
1gi7	P00749_UROK_HUMAN_176_427	0.9868	0.9474
1gi8	P00749_UROK_HUMAN_176_427	0.9842	0.9395
1f0t	P00760_TRY1_BOVIN_63_243	1	1
1v2o	P00760_TRY1_BOVIN_63_243	1	0.9971
1y59	P00760_TRY1_BOVIN_63_243	1	0.9824
1y5a	P00760_TRY1_BOVIN_63_243	1	0.9647
1y5b	P00760_TRY1_BOVIN_63_243	1	0.9971
1y5u	P00760_TRY1_BOVIN_63_243	0.9971	0.9941
1k1p	P00760_TRY1_BOVIN_63_243	1	1
1g36	P00760_TRY1_BOVIN_63_243	0.9941	0.9912
1o2r	P00760_TRY1_BOVIN_63_243	0.9941	0.9824
1qbn	P00760_TRY1_BOVIN_63_243	1	0.9971
1v2n	P00760_TRY1_BOVIN_63_243	1	1
1k1l	P00760_TRY1_BOVIN_63_243	1	1
1mtw	P00760_TRY1_BOVIN_63_243	1	1
1o2t	P00760_TRY1_BOVIN_63_243	1	0.9794
1az8	P00760_TRY1_BOVIN_63_243	1	1
1f0u	P00760_TRY1_BOVIN_63_243	1	0.9853
1gj6	P00760_TRY1_BOVIN_63_243	1	1
1j17	P00763_TRY2_RAT_23_246	1	0.985
1ql9	P00763_TRY2_RAT_23_246	1	1
1anc	P00763_TRY2_RAT_23_246	0.97	0.975
1and	P00763_TRY2_RAT_23_246	0.92	0.94
1ane	P00763_TRY2_RAT_23_246	0.905	0.95
1bra	P00763_TRY2_RAT_23_246	0.96	0.955
1dpo	P00763_TRY2_RAT_23_246	0.98	0.975
1j14	P00763_TRY2_RAT_23_246	0.83	0.795
1j15	P00763_TRY2_RAT_23_246	0.965	0.965
1j16	P00763_TRY2_RAT_23_246	0.94	0.935
2chl	Q9Y6M4_KC1G3_HUMAN_33_362	0.9	0.95
2izt	Q9Y6M4_KC1G3_HUMAN_33_362	0.98	0.96
2izu	Q9Y6M4_KC1G3_HUMAN_33_362	0.96	0.98
2izr	Q9Y6M4_KC1G3_HUMAN_33_362	0.85	0.87
2izs	Q9Y6M4_KC1G3_HUMAN_33_362	0.97	0.97
