# Supplementary material for: Can the Energy Gap in the Protein-Ligand Binding Energy Landscape Be Used as a Descriptor in Virtual Ligand Screening?
Source: PLoS One. 2012 Oct 10;7(10):e46532. doi: 10.1371/journal.pone.0046532 (PMC3468575; doi:10.1371/journal.pone.0046532)
Supplement: Table S5 — Swiss-Prot IDs and performance of 40 protein domains when only holo structures included in the Pocketome benchmark were considered. (XLS) [file pone.0046532.s005.xls]

## Sheet: Sheet1
Table S5. Swiss-Prot IDs and performance of 40 protein domains when only holo structures included in the Pocketome benchmark were considered.
Swiss-Prot ID	AUC (Best docking score)	AUC (Energy gap)
O02604_DRTS_PLAVI_1_238	0.7463	0.8537
O08782_ALD2_CRIGR_2_316	1	0.8
O14757_CHK1_HUMAN_1_290	0.8662	0.886
O14965_STK6_HUMAN_117_400	0.8795	0.9102
O15530_PDPK1_HUMAN_63_359	0.8216	0.8073
O24529_7OMT8_MEDSA_1_352	0.9	0.8
O31465_GLSA1_BACSU_1_327	0.8938	0.8625
O32449_PIP_SERMA_1_317	0.5426	0.6019
O34453_NOSO_BACSU_1_336	0.88	0.8869
O34667_LUXS_BACSU_1_157	0.6612	0.7116
O43570_CAH12_HUMAN_29_291	1	1
O58843_ATGT_PYRHO_1_582	1	1
O60760_PTGD2_HUMAN_2_199	0.7289	0.7766
O64411_PAO_MAIZE_29_500	0.973	0.976
O66529_RISB_AQUAE_1_154	0.9489	0.9633
O75469_PXR_HUMAN_131_434	0.7741	0.8148
O75897_ST1C4_HUMAN_6_302	0.775	0.8
O76074_PDE5A_HUMAN_533_863	0.7763	0.7865
O81192_BPPS_SALOF_50_598	0.8215	0.9453
O96013_PAK4_HUMAN_293_591	1	1
P00178_CP2B4_RABIT_22_491	1	0.85
P00179_CP2C5_RABIT_20_487	0.9	0.9
P00325_ADH1B_HUMAN_2_375	0.9528	0.9637
P00374_DYR_HUMAN_2_187	0.8916	0.9071
P00484_CAT3_ECOLX_1_213	0.4556	0.637
P00489_PYGM_RABIT_3_843	0.7866	0.8287
P00491_PNPH_HUMAN_1_289	0.8162	0.8606
P00502_GSTA1_RAT_2_222	0.9435	0.9598
P00523_SRC_CHICK_142_249	0.8986	0.9092
P00523_SRC_CHICK_249_533	0.9221	0.9243
P00533_EGFR_HUMAN_695_1022	0.8912	0.9088
P00722_BGAL_ECOLI_2_1024	0.5066	0.6261
P00734_THRB_HUMAN_364_622	0.9404	0.9466
P00735_THRB_BOVIN_367_521	0.9577	0.9671
P00735_THRB_BOVIN_521_625	0.9571	0.9603
P00742_FA10_HUMAN_127_476	0.9492	0.9593
P00749_UROK_HUMAN_176_427	0.9806	0.9608
P00760_TRY1_BOVIN_63_243	0.997	0.9895
P00763_TRY2_RAT_23_246	0.9368	0.9386
Q9Y6M4_KC1G3_HUMAN_33_362	0.9248	0.9372
