# Supplementary material for: Can the Energy Gap in the Protein-Ligand Binding Energy Landscape Be Used as a Descriptor in Virtual Ligand Screening?
Source: PLoS One. 2012 Oct 10;7(10):e46532. doi: 10.1371/journal.pone.0046532 (PMC3468575; doi:10.1371/journal.pone.0046532)
Supplement: Table S6 — Swiss-Prot IDs and performance of 36 protein domains when only apo structures included in the Pocketome benchmark were considered. (XLS) [file pone.0046532.s006.xls]

## Sheet: Sheet1
Table S6. Swiss-Prot IDs and performance of 36 protein domains when only apo structures included in the Pocketome benchmark were considered.
Swiss-Prot ID	AUC (Best docking score)	AUC (Energy gap)
O08782_ALD2_CRIGR_2_316	0.8	0.7
O14757_CHK1_HUMAN_1_290	0.9237	0.9789
O14965_STK6_HUMAN_117_400	0.8646	0.8965
O24529_7OMT8_MEDSA_1_352	0.95	1
O31465_GLSA1_BACSU_1_327	0.8688	0.8875
O32449_PIP_SERMA_1_317	0.6833	0.6333
O34453_NOSO_BACSU_1_336	0.8865	0.9103
O34667_LUXS_BACSU_1_157	0.7525	0.8025
O43570_CAH12_HUMAN_29_291	0.9875	0.975
O58843_ATGT_PYRHO_1_582	0.95	0.9578
O60760_PTGD2_HUMAN_2_199	0.7531	0.7789
O64411_PAO_MAIZE_29_500	0.975	0.9839
O66529_RISB_AQUAE_1_154	0.9594	0.9656
O75469_PXR_HUMAN_131_434	0.6833	0.7667
O75897_ST1C4_HUMAN_6_302	0.4	0.4
O76074_PDE5A_HUMAN_533_863	0.5101	0.5439
O81192_BPPS_SALOF_50_598	0.7895	0.8284
O96013_PAK4_HUMAN_293_591	0.7844	0.8438
P00178_CP2B4_RABIT_22_491	0.6375	0.625
P00179_CP2C5_RABIT_20_487	0.85	0.85
P00325_ADH1B_HUMAN_2_375	0.9582	0.9689
P00374_DYR_HUMAN_2_187	0.9261	0.9592
P00484_CAT3_ECOLX_1_213	0.4537	0.6407
P00489_PYGM_RABIT_3_843	0.6982	0.7391
P00491_PNPH_HUMAN_1_289	0.8222	0.8708
P00523_SRC_CHICK_142_249	0.8631	0.8703
P00523_SRC_CHICK_249_533	0.9078	0.8942
P00533_EGFR_HUMAN_695_1022	0.9644	0.9589
P00722_BGAL_ECOLI_2_1024	0.5449	0.6405
P00734_THRB_HUMAN_364_622	0.9789	0.9763
P00735_THRB_BOVIN_367_521	0.9204	0.9291
P00735_THRB_BOVIN_521_625	0.9295	0.9364
P00742_FA10_HUMAN_127_476	0.9549	0.9764
P00749_UROK_HUMAN_176_427	1	0.9868
P00760_TRY1_BOVIN_63_243	0.9997	0.9954
P00763_TRY2_RAT_23_246	0.7249	0.7512
