# Supplementary material for: Can the Energy Gap in the Protein-Ligand Binding Energy Landscape Be Used as a Descriptor in Virtual Ligand Screening?
Source: PLoS One. 2012 Oct 10;7(10):e46532. doi: 10.1371/journal.pone.0046532 (PMC3468575; doi:10.1371/journal.pone.0046532)
Supplement: Table S7 — The performance of the energy gap obtained from single-receptor conformation VS for 485 X-ray protein conformations included in the Pocketome benchmark when different energy cutoffs from the best docking score were applied to cluster binding conformations within the native binding phase. (XLS) [file pone.0046532.s007.xls]

## Sheet: Sheet1
Table S7. The performance of the energy gap obtained from single-receptor conformation VS for 485 X-ray protein conformations included in the Pocketome benchmark when different energy cutoffs from the best docking score were applied to cluster binding conformations within the native binding phase.
PDB ID	Swiss-Prot ID	Holo/Apo	1kcal/mol cutoff	2kcal/mol cutoff	3kcal/mol cutoff	4kcal/mol cutoff	5kcal/mol cutoff	6kcal/mol cutoff	7kcal/mol cutoff	8kcal/mol cutoff	9kcal/mol cutoff	10kcal/mol cutoff
2bl9	O02604_DRTS_PLAVI_1_238	holo	0.95	0.95	0.9333	0.9167	0.9167	0.9167	0.8833	0.8667	0.85	0.8
2bla	O02604_DRTS_PLAVI_1_238	holo	0.9333	0.8833	0.8833	0.8833	0.8833	0.9333	0.9333	0.7667	0.7	0.75
2blc	O02604_DRTS_PLAVI_1_238	holo	0.85	0.85	0.8333	0.8333	0.7333	0.6167	0.5833	0.5167	0.4833	0.4167
1c9w	O08782_ALD2_CRIGR_2_316	apo	0.7	0.65	0.65	0.65	0.6	0.65	0.65	0.7	0.7	0.8
1frb	O08782_ALD2_CRIGR_2_316	holo	0.8	0.8	0.8	0.8	0.8	0.85	0.85	0.85	0.95	0.95
1ia8	O14757_CHK1_HUMAN_1_290	holo	0.9737	0.9737	0.9737	0.95	0.9526	0.9342	0.9184	0.9105	0.9211	0.9105
1nvq	O14757_CHK1_HUMAN_1_290	holo	0.9368	0.9289	0.9316	0.9316	0.9184	0.9079	0.9105	0.9026	0.9053	0.9105
1nvr	O14757_CHK1_HUMAN_1_290	holo	0.9474	0.9474	0.9316	0.9263	0.9211	0.9237	0.9184	0.9211	0.9158	0.9105
1nvs	O14757_CHK1_HUMAN_1_290	holo	0.9289	0.9211	0.9158	0.9132	0.9	0.8947	0.9	0.8842	0.8868	0.8789
1zlt	O14757_CHK1_HUMAN_1_290	apo	0.8763	0.8737	0.8711	0.8737	0.8763	0.8842	0.8789	0.8737	0.8737	0.8658
1zys	O14757_CHK1_HUMAN_1_290	holo	0.8158	0.8079	0.8105	0.8105	0.7947	0.7868	0.7868	0.7974	0.7947	0.7816
2br1	O14757_CHK1_HUMAN_1_290	holo	0.9263	0.9237	0.9211	0.9158	0.9211	0.9263	0.9368	0.9368	0.9316	0.9316
2brb	O14757_CHK1_HUMAN_1_290	holo	0.8658	0.8605	0.8605	0.8579	0.8579	0.8605	0.8526	0.85	0.8421	0.8395
2brg	O14757_CHK1_HUMAN_1_290	holo	0.9132	0.9053	0.9	0.9158	0.9105	0.8974	0.8947	0.8921	0.9053	0.9105
2brh	O14757_CHK1_HUMAN_1_290	holo	0.9447	0.9368	0.9395	0.9421	0.9237	0.9316	0.9263	0.9316	0.9184	0.9132
2brm	O14757_CHK1_HUMAN_1_290	holo	0.9684	0.9605	0.9553	0.9605	0.9553	0.9579	0.9579	0.9526	0.9526	0.9474
2c3j	O14757_CHK1_HUMAN_1_290	holo	0.8289	0.8342	0.8289	0.8263	0.8263	0.8237	0.8053	0.8053	0.8053	0.7921
2c3k	O14757_CHK1_HUMAN_1_290	holo	0.9342	0.9342	0.9211	0.9211	0.9132	0.9	0.9105	0.8868	0.8895	0.8763
2c3l	O14757_CHK1_HUMAN_1_290	holo	0.8921	0.8895	0.8895	0.8763	0.8789	0.8737	0.8763	0.8737	0.8632	0.8474
2cgu	O14757_CHK1_HUMAN_1_290	holo	0.8263	0.8237	0.8395	0.8395	0.8263	0.8263	0.8105	0.8211	0.8158	0.8053
2cgv	O14757_CHK1_HUMAN_1_290	holo	0.8658	0.8658	0.8526	0.8474	0.8526	0.8316	0.8263	0.8184	0.8	0.7947
2hog	O14757_CHK1_HUMAN_1_290	holo	0.8684	0.8658	0.8658	0.8526	0.85	0.8395	0.8421	0.8658	0.8658	0.8553
2hxl	O14757_CHK1_HUMAN_1_290	holo	0.9184	0.9053	0.9132	0.9	0.8974	0.8895	0.8868	0.8763	0.8579	0.85
2hxq	O14757_CHK1_HUMAN_1_290	holo	0.8395	0.8316	0.8237	0.8211	0.8158	0.8105	0.8211	0.8158	0.8211	0.8211
2hy0	O14757_CHK1_HUMAN_1_290	holo	0.9132	0.9053	0.9026	0.8974	0.8868	0.8895	0.8842	0.8947	0.8763	0.8737
1mq4	O14965_STK6_HUMAN_117_400	apo	0.9313	0.925	0.925	0.9437	0.95	0.9375	0.875	0.875	0.8688	0.8625
1ol5	O14965_STK6_HUMAN_117_400	apo	0.8875	0.8812	0.8812	0.8812	0.8688	0.8688	0.8688	0.8563	0.85	0.8375
2bmc	O14965_STK6_HUMAN_117_400	apo	0.9938	0.9875	0.9875	0.9875	0.9875	0.9938	0.9875	0.9938	0.9875	0.9813
2bmc	O14965_STK6_HUMAN_117_400	holo	0.9125	0.9062	0.8563	0.85	0.8375	0.8625	0.875	0.8625	0.8812	0.8875
2c6d	O14965_STK6_HUMAN_117_400	holo	0.9	0.9	0.8938	0.8875	0.8875	0.875	0.8625	0.8563	0.8563	0.825
2c6e	O14965_STK6_HUMAN_117_400	holo	0.9125	0.9062	0.8938	0.875	0.8563	0.85	0.8438	0.8375	0.8125	0.8063
2c6e	O14965_STK6_HUMAN_117_400	holo	0.9062	0.9	0.9	0.9125	0.9125	0.8938	0.8625	0.8625	0.8563	0.8688
2dwb	O14965_STK6_HUMAN_117_400	holo	0.9062	0.9	0.9	0.8938	0.8938	0.875	0.8875	0.875	0.8438	0.8375
2j4z	O14965_STK6_HUMAN_117_400	holo	0.9188	0.9	0.8875	0.8688	0.8563	0.85	0.8688	0.8375	0.8438	0.825
2j4z	O14965_STK6_HUMAN_117_400	holo	0.925	0.925	0.9188	0.9062	0.8938	0.8938	0.8875	0.8563	0.8313	0.8187
2np8	O14965_STK6_HUMAN_117_400	holo	0.7875	0.7875	0.7875	0.7875	0.7688	0.8	0.8	0.8	0.7938	0.7938
1h1w	O15530_PDPK1_HUMAN_63_359	holo	0.7583	0.7417	0.7417	0.7333	0.7333	0.7208	0.7125	0.7083	0.7417	0.75
1oky	O15530_PDPK1_HUMAN_63_359	holo	0.875	0.8708	0.8542	0.8583	0.85	0.8208	0.8417	0.8333	0.825	0.8417
1okz	O15530_PDPK1_HUMAN_63_359	holo	0.7625	0.7583	0.7583	0.7583	0.7583	0.7542	0.7292	0.7208	0.7292	0.7375
1uu3	O15530_PDPK1_HUMAN_63_359	holo	0.8667	0.8708	0.8792	0.8667	0.8625	0.8583	0.8708	0.8667	0.875	0.8958
1uu7	O15530_PDPK1_HUMAN_63_359	holo	0.8833	0.8708	0.8708	0.8625	0.875	0.8875	0.8958	0.9	0.8833	0.8833
1uu8	O15530_PDPK1_HUMAN_63_359	holo	0.9625	0.95	0.9417	0.9375	0.925	0.925	0.925	0.9208	0.9417	0.9458
1uu9	O15530_PDPK1_HUMAN_63_359	holo	0.9125	0.9125	0.9	0.9	0.9	0.9	0.8833	0.8833	0.8833	0.875
1z5m	O15530_PDPK1_HUMAN_63_359	holo	0.7417	0.7417	0.7375	0.7292	0.7208	0.7208	0.7208	0.7167	0.7	0.6958
2biy	O15530_PDPK1_HUMAN_63_359	holo	0.8125	0.8083	0.8167	0.8125	0.8167	0.8167	0.8125	0.8167	0.8167	0.8208
2pe0	O15530_PDPK1_HUMAN_63_359	holo	0.6792	0.6625	0.6542	0.6458	0.6542	0.65	0.6167	0.6333	0.625	0.6167
2pe1	O15530_PDPK1_HUMAN_63_359	holo	0.7417	0.725	0.7125	0.7083	0.7125	0.7125	0.7125	0.7208	0.7125	0.7292
2pe2	O15530_PDPK1_HUMAN_63_359	holo	0.7417	0.7417	0.7417	0.7125	0.7167	0.7167	0.7083	0.7125	0.7125	0.7208
1fp2	O24529_7OMT8_MEDSA_1_352	holo	0.8	0.8	0.8	0.8	0.7	0.75	0.75	0.75	0.75	0.75
1fpx	O24529_7OMT8_MEDSA_1_352	apo	1	0.95	1	1	1	1	0.95	0.95	0.9	0.85
1mki	O31465_GLSA1_BACSU_1_327	apo	0.85	0.85	0.85	0.85	0.825	0.8	0.85	0.85	0.8	0.8
1mki	O31465_GLSA1_BACSU_1_327	apo	0.9	0.9	0.9	0.9	0.875	0.85	0.85	0.875	0.825	0.85
2osu	O31465_GLSA1_BACSU_1_327	holo	1	1	1	1	1	0.95	0.95	0.95	0.95	0.95
2osu	O31465_GLSA1_BACSU_1_327	holo	0.7	0.7	0.7	0.7	0.675	0.675	0.65	0.65	0.65	0.65
1qtr	O32449_PIP_SERMA_1_317	holo	0.65	0.65	0.6333	0.65	0.65	0.65	0.65	0.65	0.65	0.65
1wm1	O32449_PIP_SERMA_1_317	holo	0.6	0.6	0.6	0.6	0.6	0.6	0.6	0.6	0.6	0.6
1x2b	O32449_PIP_SERMA_1_317	apo	0.65	0.65	0.65	0.65	0.65	0.65	0.65	0.65	0.65	0.65
1x2e	O32449_PIP_SERMA_1_317	holo	0.55	0.55	0.55	0.55	0.55	0.55	0.55	0.55	0.55	0.55
1m7v	O34453_NOSO_BACSU_1_336	holo	0.95	0.9429	0.9286	0.9071	0.8857	0.8786	0.8643	0.8357	0.8357	0.8286
1m7z	O34453_NOSO_BACSU_1_336	holo	0.7786	0.7786	0.7643	0.7643	0.7714	0.7643	0.7643	0.7571	0.75	0.7786
2amo	O34453_NOSO_BACSU_1_336	holo	0.95	0.95	0.95	0.95	0.95	0.9429	0.95	0.95	0.9429	0.9286
2amo	O34453_NOSO_BACSU_1_336	apo	0.9143	0.9071	0.9071	0.8857	0.8714	0.8643	0.8571	0.8929	0.8929	0.8714
2an0	O34453_NOSO_BACSU_1_336	apo	0.8857	0.8857	0.8929	0.8857	0.8714	0.8929	0.9143	0.9143	0.9143	0.9143
2an2	O34453_NOSO_BACSU_1_336	holo	0.8429	0.8357	0.8214	0.8071	0.7929	0.7929	0.8	0.8214	0.8071	0.8071
2fbz	O34453_NOSO_BACSU_1_336	apo	0.8286	0.8286	0.8286	0.8286	0.8143	0.8214	0.8357	0.8214	0.8214	0.8143
2fc1	O34453_NOSO_BACSU_1_336	holo	0.9857	0.9786	0.9571	0.9286	0.9286	0.9286	0.9214	0.8857	0.8571	0.8714
2fc2	O34453_NOSO_BACSU_1_336	holo	0.9143	0.8929	0.8786	0.8571	0.85	0.85	0.8714	0.8571	0.8214	0.8071
2fc2	O34453_NOSO_BACSU_1_336	holo	0.8286	0.8286	0.8214	0.8143	0.8071	0.7929	0.7643	0.7786	0.7786	0.7857
1ie0	O34667_LUXS_BACSU_1_157	apo	0.79	0.78	0.74	0.72	0.73	0.7	0.67	0.63	0.62	0.6
1j98	O34667_LUXS_BACSU_1_157	apo	0.8	0.76	0.73	0.66	0.67	0.66	0.65	0.59	0.56	0.56
1jqw	O34667_LUXS_BACSU_1_157	holo	0.86	0.85	0.82	0.8	0.75	0.78	0.77	0.76	0.77	0.75
1jvi	O34667_LUXS_BACSU_1_157	holo	0.76	0.7	0.71	0.68	0.65	0.68	0.65	0.63	0.65	0.65
1ycl	O34667_LUXS_BACSU_1_157	holo	0.59	0.58	0.55	0.57	0.58	0.55	0.52	0.51	0.52	0.47
2fqo	O34667_LUXS_BACSU_1_157	holo	0.84	0.8	0.75	0.73	0.68	0.68	0.59	0.45	0.39	0.38
2fqt	O34667_LUXS_BACSU_1_157	holo	0.56	0.55	0.51	0.5	0.44	0.43	0.39	0.35	0.34	0.34
1jcz	O43570_CAH12_HUMAN_29_291	apo	0.95	0.95	0.95	0.95	0.95	0.95	0.95	0.95	0.95	0.95
1jcz	O43570_CAH12_HUMAN_29_291	apo	1	1	1	1	1	1	1	1	1	1
1jd0	O43570_CAH12_HUMAN_29_291	holo	1	1	1	1	1	1	1	1	1	1
1jd0	O43570_CAH12_HUMAN_29_291	holo	1	1	1	1	1	1	1	1	1	1
1iq8	O58843_ATGT_PYRHO_1_582	apo	1	1	1	1	0.975	0.9	0.9	0.9	0.9	0.9
1iq8	O58843_ATGT_PYRHO_1_582	apo	0.9	0.9	0.9	0.9	0.9	0.9	0.9	0.9	0.875	0.875
1it7	O58843_ATGT_PYRHO_1_582	apo	1	1	1	1	1	1	1	1	1	1
1it7	O58843_ATGT_PYRHO_1_582	holo	1	1	1	1	1	1	1	1	1	1
1it8	O58843_ATGT_PYRHO_1_582	holo	1	1	1	1	1	1	1	1	1	1
1it8	O58843_ATGT_PYRHO_1_582	apo	1	1	1	1	1	1	1	1	1	1
1iyh	O60760_PTGD2_HUMAN_2_199	apo	0.8125	0.8	0.7125	0.7125	0.6125	0.5875	0.575	0.5625	0.5375	0.525
1iyh	O60760_PTGD2_HUMAN_2_199	apo	0.825	0.825	0.7875	0.7375	0.6	0.625	0.5375	0.4875	0.475	0.4875
1iyi	O60760_PTGD2_HUMAN_2_199	apo	0.75	0.725	0.725	0.7125	0.65	0.6375	0.625	0.6375	0.65	0.6625
1iyi	O60760_PTGD2_HUMAN_2_199	apo	0.6625	0.65	0.6125	0.6	0.6	0.5875	0.525	0.55	0.525	0.4875
1v40	O60760_PTGD2_HUMAN_2_199	holo	0.6875	0.6875	0.6875	0.6	0.625	0.5625	0.5375	0.4875	0.4375	0.425
1v40	O60760_PTGD2_HUMAN_2_199	holo	0.5875	0.5625	0.525	0.525	0.525	0.45	0.5	0.4875	0.5	0.5125
2cvd	O60760_PTGD2_HUMAN_2_199	holo	0.9	0.8625	0.85	0.8125	0.7875	0.75	0.7375	0.775	0.725	0.7
2cvd	O60760_PTGD2_HUMAN_2_199	holo	0.925	0.9125	0.9	0.8875	0.8875	0.9	0.8875	0.8625	0.875	0.8375
1b37	O64411_PAO_MAIZE_29_500	holo	0.9938	0.9938	0.9938	0.9938	0.9938	0.9938	0.9938	1	1	1
1b37	O64411_PAO_MAIZE_29_500	holo	1	1	1	1	1	1	1	1	1	1
1b5q	O64411_PAO_MAIZE_29_500	holo	1	1	1	1	1	1	1	1	1	1
1b5q	O64411_PAO_MAIZE_29_500	holo	1	1	1	1	1	1	1	1	1	1
1h81	O64411_PAO_MAIZE_29_500	apo	0.9938	1	1	1	1	1	1	1	1	1
1h81	O64411_PAO_MAIZE_29_500	apo	0.9	0.9	0.9	0.9	0.9	0.9	0.9	0.9	0.9062	0.875
1h82	O64411_PAO_MAIZE_29_500	apo	0.9875	0.9875	0.9938	0.9938	0.9938	0.9813	0.9813	0.975	0.975	0.975
1h82	O64411_PAO_MAIZE_29_500	apo	0.975	0.975	0.975	0.975	0.975	0.9688	0.9688	0.9688	0.9813	0.975
1h83	O64411_PAO_MAIZE_29_500	holo	0.9875	0.9875	1	1	1	1	1	1	1	1
1h83	O64411_PAO_MAIZE_29_500	holo	0.9313	0.9313	0.9313	0.9313	0.9313	0.9313	0.9313	0.9313	0.9313	0.9313
1h84	O64411_PAO_MAIZE_29_500	holo	1	1	1	1	1	1	1	1	1	1
1h84	O64411_PAO_MAIZE_29_500	holo	1	1	1	1	1	1	1	1	1	1
1h86	O64411_PAO_MAIZE_29_500	apo	1	1	1	1	1	1	1	1	1	1
1h86	O64411_PAO_MAIZE_29_500	apo	0.95	0.95	0.95	0.95	0.95	0.95	0.95	0.95	0.95	0.95
1hqk	O66529_RISB_AQUAE_1_154	holo	0.9437	0.9375	0.9375	0.925	0.9188	0.9062	0.8688	0.8375	0.9	0.9062
1hqk	O66529_RISB_AQUAE_1_154	holo	0.975	0.975	0.9688	0.95	0.95	0.925	0.9125	0.925	0.9313	0.9563
1nqu	O66529_RISB_AQUAE_1_154	holo	1	0.9938	0.9938	0.9938	0.9938	0.9938	0.975	0.975	0.9688	0.9688
1nqu	O66529_RISB_AQUAE_1_154	holo	0.9875	0.9813	0.9813	0.9813	0.9813	0.975	0.9688	0.9688	0.9813	0.9813
1nqv	O66529_RISB_AQUAE_1_154	holo	0.9	0.8938	0.8875	0.8875	0.875	0.8688	0.8688	0.8688	0.875	0.875
1nqv	O66529_RISB_AQUAE_1_154	holo	0.9688	0.9625	0.9563	0.9313	0.9188	0.9375	0.9313	0.925	0.9125	0.925
1nqw	O66529_RISB_AQUAE_1_154	apo	0.9688	0.9563	0.9437	0.925	0.925	0.9188	0.9188	0.9188	0.9375	0.925
1nqw	O66529_RISB_AQUAE_1_154	apo	0.975	0.9688	0.9563	0.9188	0.9188	0.9188	0.9313	0.9313	0.9313	0.9313
1nqx	O66529_RISB_AQUAE_1_154	holo	0.95	0.95	0.9437	0.9437	0.9375	0.9375	0.9313	0.9313	0.9313	0.9313
1nqx	O66529_RISB_AQUAE_1_154	holo	1	1	1	0.9938	0.9938	0.9938	0.9938	0.9938	0.9938	0.9938
1ilg	O75469_PXR_HUMAN_131_434	holo	0.7667	0.7667	0.7333	0.75	0.7167	0.7167	0.7167	0.7333	0.75	0.75
1m13	O75469_PXR_HUMAN_131_434	apo	0.65	0.6	0.5667	0.5167	0.5167	0.5	0.35	0.2667	0.3	0.3
1nrl	O75469_PXR_HUMAN_131_434	holo	0.8333	0.8167	0.8	0.7833	0.8167	0.8	0.75	0.6833	0.6833	0.6667
1nrl	O75469_PXR_HUMAN_131_434	holo	0.9333	0.9333	0.9167	0.9167	0.9167	0.9167	0.9167	0.9	0.8833	0.8667
2ad1	O75897_ST1C4_HUMAN_6_302	holo	0.4	0.3	0.275	0.175	0.2	0.15	0.2	0.25	0.325	0.325
2gwh	O75897_ST1C4_HUMAN_6_302	apo	0.8	0.8	0.8	0.8	0.8	0.8	0.8	0.8	0.8	0.8
2gwh	O75897_ST1C4_HUMAN_6_302	holo	0.8	0.8	0.8	0.8	0.8	0.8	0.8	0.8	0.8	0.8
1rkp	O76074_PDE5A_HUMAN_533_863	holo	0.6273	0.6091	0.6	0.6	0.6136	0.6136	0.6045	0.6136	0.6182	0.6227
1t9r	O76074_PDE5A_HUMAN_533_863	holo	0.4455	0.4273	0.4318	0.4318	0.4045	0.4091	0.4	0.4	0.4091	0.4182
1t9s	O76074_PDE5A_HUMAN_533_863	holo	0.8636	0.8636	0.8636	0.8773	0.9045	0.9045	0.8545	0.8182	0.8227	0.8273
1t9s	O76074_PDE5A_HUMAN_533_863	holo	0.8136	0.8136	0.8136	0.8182	0.8318	0.8364	0.8364	0.8364	0.8273	0.8318
1tbf	O76074_PDE5A_HUMAN_533_863	holo	0.8682	0.8682	0.8727	0.8818	0.8955	0.85	0.8364	0.8136	0.8045	0.8091
1udt	O76074_PDE5A_HUMAN_533_863	holo	0.8455	0.8409	0.8455	0.8409	0.8409	0.8364	0.8273	0.8273	0.8273	0.8227
1uho	O76074_PDE5A_HUMAN_533_863	holo	0.8182	0.8318	0.8273	0.8318	0.8364	0.8318	0.8364	0.8364	0.8455	0.8455
1xoz	O76074_PDE5A_HUMAN_533_863	apo	0.65	0.6273	0.6091	0.6091	0.6045	0.5682	0.55	0.55	0.5455	0.5136
1xp0	O76074_PDE5A_HUMAN_533_863	apo	0.8364	0.8364	0.8227	0.8227	0.8227	0.8182	0.8	0.7864	0.7909	0.7636
2chm	O76074_PDE5A_HUMAN_533_863	holo	0.7455	0.7364	0.7273	0.7182	0.7182	0.7136	0.7	0.6773	0.6455	0.6773
2h40	O76074_PDE5A_HUMAN_533_863	holo	0.7909	0.7818	0.7636	0.7409	0.7182	0.7136	0.7091	0.75	0.7364	0.7182
2h42	O76074_PDE5A_HUMAN_533_863	holo	0.8682	0.8591	0.85	0.85	0.8273	0.8227	0.8182	0.8136	0.7864	0.7864
2h42	O76074_PDE5A_HUMAN_533_863	holo	0.8	0.8	0.7955	0.7909	0.8	0.8045	0.7955	0.7727	0.7773	0.7636
2h44	O76074_PDE5A_HUMAN_533_863	apo	0.4818	0.4818	0.4864	0.4909	0.4909	0.4864	0.4818	0.4773	0.4773	0.4818
1n1b	O81192_BPPS_SALOF_50_598	apo	0.8333	0.8278	0.8278	0.8278	0.8333	0.8278	0.8278	0.8333	0.8333	0.8278
1n1b	O81192_BPPS_SALOF_50_598	apo	0.8444	0.8444	0.8444	0.8444	0.8444	0.8444	0.8444	0.8444	0.8389	0.8389
1n1z	O81192_BPPS_SALOF_50_598	holo	1	1	1	1	1	1	1	1	1	1
1n1z	O81192_BPPS_SALOF_50_598	holo	0.75	0.75	0.7389	0.7278	0.7	0.6944	0.6889	0.6889	0.7	0.7111
1n20	O81192_BPPS_SALOF_50_598	holo	0.9722	0.9722	0.9611	0.9722	0.9611	0.9611	0.9667	0.9667	0.9667	0.9611
1n20	O81192_BPPS_SALOF_50_598	holo	1	1	1	1	1	1	1	1	1	1
1n22	O81192_BPPS_SALOF_50_598	holo	1	1	1	1	1	1	1	1	1	1
1n22	O81192_BPPS_SALOF_50_598	holo	0.8389	0.8333	0.8278	0.8333	0.8278	0.8333	0.85	0.8611	0.8889	0.8778
1n23	O81192_BPPS_SALOF_50_598	apo	1	1	1	1	1	1	1	1	1	1
1n23	O81192_BPPS_SALOF_50_598	holo	1	1	1	1	1	1	1	1	1	1
1n24	O81192_BPPS_SALOF_50_598	holo	1	1	1	1	1	1	1	1	1	1
1n24	O81192_BPPS_SALOF_50_598	holo	0.9278	0.9278	0.9278	0.9278	0.9278	0.9278	0.9278	0.9278	0.9278	0.9278
2bva	O96013_PAK4_HUMAN_293_591	apo	0.9	0.9	0.9	0.9	0.9	0.65	0.7	0.6	0.6	0.6
2bva	O96013_PAK4_HUMAN_293_591	holo	0.6	0.5	0.45	0.45	0.5	0.4	0.4	0.35	0.25	0.25
2cdz	O96013_PAK4_HUMAN_293_591	apo	1	1	1	1	1	1	1	1	1	1
2j0i	O96013_PAK4_HUMAN_293_591	apo	0.9	0.9	0.9	0.8	0.8	0.9	0.85	0.85	0.9	0.8
2q0n	O96013_PAK4_HUMAN_293_591	apo	1	1	1	1	1	1	1	1	1	1
1po5	P00178_CP2B4_RABIT_22_491	apo	0.7	0.6	0.6	0.5	0.55	0.7	0.75	0.85	0.85	0.85
1suo	P00178_CP2B4_RABIT_22_491	apo	0.65	0.65	0.6	0.6	0.6	0.6	0.6	0.6	0.6	0.6
2bdm	P00178_CP2B4_RABIT_22_491	holo	0.85	0.85	0.8	0.6	0.7	0.75	0.85	0.9	0.8	0.85
1n6b	P00179_CP2C5_RABIT_20_487	apo	0.9	0.9	0.9	0.9	0.9	0.9	0.85	0.85	0.85	0.9
1nr6	P00179_CP2C5_RABIT_20_487	holo	0.9	0.9	0.9	0.9	0.9	0.9	0.9	0.9	0.9	0.9
1deh	P00325_ADH1B_HUMAN_2_375	holo	0.99	0.985	0.985	0.985	0.985	0.985	0.98	0.98	0.98	0.985
1deh	P00325_ADH1B_HUMAN_2_375	holo	0.985	0.985	0.985	0.985	0.985	0.985	0.985	0.985	0.985	0.985
1hdx	P00325_ADH1B_HUMAN_2_375	holo	0.975	0.975	0.97	0.975	0.97	0.965	0.965	0.965	0.96	0.97
1hdx	P00325_ADH1B_HUMAN_2_375	holo	0.96	0.96	0.96	0.96	0.96	0.955	0.94	0.94	0.945	0.945
1hdy	P00325_ADH1B_HUMAN_2_375	holo	0.88	0.875	0.875	0.86	0.86	0.86	0.855	0.855	0.85	0.855
1hdy	P00325_ADH1B_HUMAN_2_375	apo	0.91	0.905	0.91	0.9	0.905	0.9	0.895	0.88	0.88	0.875
1hdz	P00325_ADH1B_HUMAN_2_375	apo	1	1	1	1	1	1	1	1	0.995	0.99
1hdz	P00325_ADH1B_HUMAN_2_375	apo	0.91	0.9	0.9	0.895	0.895	0.89	0.88	0.86	0.86	0.855
1hso	P00325_ADH1B_HUMAN_2_375	apo	0.995	0.995	0.995	0.995	0.995	0.995	0.99	0.995	0.995	0.995
1hso	P00325_ADH1B_HUMAN_2_375	apo	0.995	0.995	0.995	0.99	0.995	0.99	0.99	0.99	0.985	0.985
1hsz	P00325_ADH1B_HUMAN_2_375	apo	0.975	0.975	0.97	0.965	0.965	0.965	0.96	0.955	0.955	0.955
1hsz	P00325_ADH1B_HUMAN_2_375	apo	0.93	0.93	0.93	0.93	0.93	0.935	0.935	0.92	0.925	0.93
1ht0	P00325_ADH1B_HUMAN_2_375	holo	0.99	0.99	0.99	0.99	0.99	0.99	0.99	0.99	0.99	0.99
1ht0	P00325_ADH1B_HUMAN_2_375	holo	0.99	0.99	0.99	0.99	0.985	0.985	0.985	0.985	0.985	0.985
1htb	P00325_ADH1B_HUMAN_2_375	holo	0.96	0.965	0.965	0.97	0.97	0.965	0.965	0.965	0.965	0.98
1htb	P00325_ADH1B_HUMAN_2_375	holo	0.98	0.98	0.975	0.97	0.97	0.97	0.975	0.97	0.96	0.965
1u3t	P00325_ADH1B_HUMAN_2_375	holo	0.97	0.965	0.96	0.955	0.955	0.955	0.955	0.955	0.95	0.945
1u3t	P00325_ADH1B_HUMAN_2_375	apo	0.995	0.995	0.99	0.985	0.98	0.98	0.98	0.975	0.975	0.97
1u3u	P00325_ADH1B_HUMAN_2_375	apo	0.975	0.965	0.965	0.965	0.965	0.965	0.965	0.96	0.96	0.96
1u3u	P00325_ADH1B_HUMAN_2_375	apo	0.97	0.97	0.975	0.975	0.975	0.975	0.975	0.975	0.975	0.975
1u3v	P00325_ADH1B_HUMAN_2_375	apo	0.99	0.99	0.99	0.99	0.975	0.975	0.97	0.97	0.975	0.975
1u3v	P00325_ADH1B_HUMAN_2_375	apo	0.965	0.965	0.965	0.965	0.96	0.96	0.955	0.945	0.945	0.945
1u3w	P00325_ADH1B_HUMAN_2_375	apo	0.975	0.975	0.975	0.975	0.975	0.97	0.97	0.975	0.975	0.97
1u3w	P00325_ADH1B_HUMAN_2_375	apo	1	1	1	1	1	1	1	1	1	1
1boz	P00374_DYR_HUMAN_2_187	apo	0.9265	0.9118	0.9029	0.8824	0.8882	0.8824	0.8618	0.8529	0.85	0.8735
1dhf	P00374_DYR_HUMAN_2_187	holo	0.8441	0.8412	0.8353	0.8382	0.8176	0.8118	0.7912	0.7735	0.7882	0.7794
1dhf	P00374_DYR_HUMAN_2_187	holo	0.8971	0.8941	0.8912	0.8824	0.8735	0.8676	0.85	0.8471	0.8441	0.8265
1dlr	P00374_DYR_HUMAN_2_187	holo	0.9353	0.9353	0.9294	0.9176	0.9059	0.9	0.8853	0.9088	0.9059	0.8971
1dls	P00374_DYR_HUMAN_2_187	holo	0.9324	0.9294	0.9294	0.9294	0.9294	0.9294	0.9265	0.9235	0.9206	0.9176
1drf	P00374_DYR_HUMAN_2_187	holo	0.8735	0.8735	0.8588	0.8706	0.8765	0.8706	0.8647	0.8529	0.85	0.8294
1hfp	P00374_DYR_HUMAN_2_187	holo	0.8882	0.8735	0.8706	0.8588	0.85	0.8471	0.8353	0.8059	0.8118	0.8029
1hfq	P00374_DYR_HUMAN_2_187	holo	0.8941	0.8941	0.8794	0.8647	0.8618	0.8618	0.8588	0.8471	0.8176	0.8088
1hfr	P00374_DYR_HUMAN_2_187	holo	0.9235	0.9147	0.9176	0.9059	0.9147	0.9118	0.9118	0.9029	0.9029	0.9029
1kms	P00374_DYR_HUMAN_2_187	apo	0.8118	0.8059	0.8029	0.8088	0.8088	0.8	0.8029	0.8235	0.8088	0.8029
1kmv	P00374_DYR_HUMAN_2_187	holo	0.7824	0.7529	0.7471	0.7471	0.7441	0.7235	0.7206	0.6941	0.7176	0.7059
1mvs	P00374_DYR_HUMAN_2_187	holo	0.9676	0.9647	0.9588	0.9676	0.9706	0.9588	0.9559	0.9529	0.9559	0.95
1mvt	P00374_DYR_HUMAN_2_187	holo	0.9412	0.9324	0.9265	0.9118	0.9206	0.9206	0.9118	0.9147	0.9059	0.9029
1ohj	P00374_DYR_HUMAN_2_187	holo	0.9824	0.9824	0.9824	0.9765	0.9765	0.9794	0.9794	0.9735	0.9735	0.9618
1ohk	P00374_DYR_HUMAN_2_187	holo	0.9235	0.9265	0.9265	0.9206	0.9059	0.8971	0.8824	0.8735	0.8559	0.85
1pd8	P00374_DYR_HUMAN_2_187	holo	0.9235	0.9324	0.9265	0.9118	0.9088	0.9	0.9029	0.8971	0.8941	0.9088
1pd9	P00374_DYR_HUMAN_2_187	holo	0.9853	0.9853	0.9765	0.9706	0.9647	0.9559	0.9529	0.9529	0.9529	0.95
1s3u	P00374_DYR_HUMAN_2_187	apo	0.9324	0.9265	0.9265	0.9147	0.9324	0.9235	0.9294	0.9294	0.9294	0.9294
1s3v	P00374_DYR_HUMAN_2_187	apo	0.9353	0.9294	0.9265	0.9235	0.9353	0.9235	0.9176	0.9147	0.9118	0.9206
1s3w	P00374_DYR_HUMAN_2_187	holo	0.9735	0.9735	0.9735	0.9647	0.9676	0.9618	0.9471	0.9471	0.9441	0.9412
1u71	P00374_DYR_HUMAN_2_187	holo	0.9324	0.9265	0.9265	0.9176	0.9176	0.9176	0.9176	0.9147	0.9118	0.9
1cia	P00484_CAT3_ECOLX_1_213	apo	0.5167	0.4333	0.45	0.45	0.3167	0.35	0.3	0.3	0.2333	0.2333
1cla	P00484_CAT3_ECOLX_1_213	holo	0.6833	0.6333	0.65	0.6333	0.6167	0.5	0.4833	0.4667	0.4333	0.3167
1qca	P00484_CAT3_ECOLX_1_213	apo	0.6833	0.6667	0.5833	0.5667	0.5833	0.55	0.4667	0.4333	0.4167	0.3833
2cla	P00484_CAT3_ECOLX_1_213	holo	0.65	0.65	0.6333	0.6333	0.5333	0.4833	0.3833	0.3	0.2333	0.1833
3cla	P00484_CAT3_ECOLX_1_213	holo	0.55	0.5333	0.4333	0.45	0.4	0.4	0.3333	0.2667	0.2667	0.25
4cla	P00484_CAT3_ECOLX_1_213	apo	0.6	0.5833	0.5333	0.4833	0.4333	0.45	0.35	0.3333	0.3167	0.3167
1c50	P00489_PYGM_RABIT_3_843	apo	0.7278	0.7167	0.7	0.65	0.6778	0.6722	0.6667	0.65	0.6444	0.7111
1c8k	P00489_PYGM_RABIT_3_843	apo	0.7556	0.75	0.7389	0.7	0.6944	0.7111	0.6944	0.6722	0.6611	0.6333
1c8l	P00489_PYGM_RABIT_3_843	holo	0.6611	0.65	0.6444	0.6222	0.6111	0.6278	0.6222	0.5833	0.5778	0.5556
1e1y	P00489_PYGM_RABIT_3_843	apo	0.6944	0.6722	0.65	0.6389	0.65	0.65	0.5778	0.5722	0.55	0.5167
1fu4	P00489_PYGM_RABIT_3_843	apo	0.6722	0.6667	0.65	0.6333	0.6333	0.6444	0.6111	0.5889	0.6	0.5833
1k06	P00489_PYGM_RABIT_3_843	holo	0.7722	0.7667	0.7611	0.7556	0.7389	0.7389	0.7222	0.7278	0.7333	0.7389
1uzu	P00489_PYGM_RABIT_3_843	apo	0.8944	0.8944	0.8667	0.8389	0.8167	0.8111	0.8278	0.8389	0.8278	0.8
1wut	P00489_PYGM_RABIT_3_843	apo	0.7	0.6889	0.6611	0.6556	0.6667	0.6778	0.6778	0.6833	0.6611	0.6556
1wuy	P00489_PYGM_RABIT_3_843	apo	0.6556	0.6444	0.6389	0.6278	0.6389	0.6278	0.6111	0.5889	0.5722	0.5611
1wv0	P00489_PYGM_RABIT_3_843	holo	0.6889	0.6833	0.6667	0.6278	0.6222	0.6	0.6556	0.6389	0.65	0.6611
1wv1	P00489_PYGM_RABIT_3_843	apo	0.6833	0.6722	0.6333	0.6389	0.6333	0.65	0.6222	0.6	0.5833	0.5722
1xkx	P00489_PYGM_RABIT_3_843	apo	0.8889	0.8667	0.85	0.8333	0.8333	0.8222	0.8222	0.8167	0.7778	0.7889
1xl1	P00489_PYGM_RABIT_3_843	apo	0.75	0.7389	0.7	0.6833	0.6556	0.6111	0.6111	0.6	0.5944	0.5722
1z62	P00489_PYGM_RABIT_3_843	holo	0.8722	0.8444	0.8389	0.8222	0.8333	0.8333	0.8111	0.7889	0.7833	0.7778
1z6p	P00489_PYGM_RABIT_3_843	holo	0.8833	0.8667	0.8667	0.8556	0.8278	0.7889	0.7889	0.7667	0.7333	0.7333
2amv	P00489_PYGM_RABIT_3_843	holo	0.65	0.6556	0.6444	0.6056	0.5833	0.6056	0.5889	0.5944	0.6167	0.6222
2gj4	P00489_PYGM_RABIT_3_843	holo	0.8389	0.8222	0.8056	0.7889	0.7722	0.7444	0.7722	0.7889	0.8	0.7833
2gm9	P00489_PYGM_RABIT_3_843	apo	0.8611	0.8611	0.8611	0.8444	0.85	0.8278	0.8222	0.8111	0.7778	0.7556
2ieg	P00489_PYGM_RABIT_3_843	apo	0.8222	0.8167	0.8056	0.8056	0.8	0.8056	0.7833	0.8	0.8	0.8
2ieg	P00489_PYGM_RABIT_3_843	holo	0.9167	0.9056	0.8889	0.8778	0.8556	0.8611	0.8722	0.85	0.8278	0.7944
2iei	P00489_PYGM_RABIT_3_843	holo	0.7167	0.7	0.6722	0.6389	0.6611	0.6556	0.6611	0.6444	0.65	0.65
2iei	P00489_PYGM_RABIT_3_843	apo	0.8667	0.8667	0.8556	0.8389	0.85	0.85	0.85	0.8444	0.8389	0.8444
1m73	P00491_PNPH_HUMAN_1_289	holo	0.8944	0.8889	0.8833	0.8722	0.8278	0.8278	0.7944	0.7556	0.7389	0.7333
1pf7	P00491_PNPH_HUMAN_1_289	holo	0.95	0.95	0.95	0.9389	0.9111	0.9167	0.9056	0.9056	0.9	0.8667
1rr6	P00491_PNPH_HUMAN_1_289	holo	0.7722	0.7722	0.75	0.7333	0.7056	0.7	0.6944	0.6722	0.7056	0.6889
1rsz	P00491_PNPH_HUMAN_1_289	holo	0.7556	0.75	0.75	0.7444	0.7444	0.7333	0.7111	0.7111	0.6944	0.7167
1rt9	P00491_PNPH_HUMAN_1_289	holo	0.7722	0.7667	0.7611	0.7611	0.7556	0.7278	0.7056	0.7278	0.7167	0.7111
2a0w	P00491_PNPH_HUMAN_1_289	holo	0.9056	0.9056	0.9056	0.9	0.8944	0.8833	0.8833	0.8778	0.8611	0.85
2a0x	P00491_PNPH_HUMAN_1_289	holo	0.9222	0.9222	0.9222	0.9111	0.8944	0.9	0.8778	0.8778	0.8778	0.85
2a0y	P00491_PNPH_HUMAN_1_289	holo	0.8944	0.8889	0.8778	0.8667	0.8444	0.8111	0.8333	0.8389	0.8111	0.7556
2oc4	P00491_PNPH_HUMAN_1_289	apo	0.8389	0.8333	0.8167	0.8278	0.8111	0.8056	0.8	0.7722	0.7611	0.7667
2oc9	P00491_PNPH_HUMAN_1_289	holo	0.9667	0.9667	0.9667	0.9667	0.95	0.9556	0.9444	0.9444	0.9278	0.9222
2on6	P00491_PNPH_HUMAN_1_289	apo	0.8222	0.8222	0.8333	0.7833	0.7667	0.7667	0.7778	0.7778	0.7667	0.7333
1ev4	P00502_GSTA1_RAT_2_222	holo	0.955	0.955	0.94	0.94	0.925	0.95	0.95	0.935	0.93	0.88
1ev4	P00502_GSTA1_RAT_2_222	holo	0.995	0.995	0.995	0.995	0.995	0.99	0.99	0.99	0.99	0.99
1ev9	P00502_GSTA1_RAT_2_222	holo	0.865	0.87	0.81	0.82	0.83	0.835	0.845	0.855	0.86	0.855
1ev9	P00502_GSTA1_RAT_2_222	holo	1	1	1	1	1	1	1	1	1	0.985
1f3a	P00502_GSTA1_RAT_2_222	holo	1	1	0.99	0.98	0.985	0.975	0.995	0.99	0.985	0.985
1f3a	P00502_GSTA1_RAT_2_222	holo	0.97	0.965	0.96	0.96	0.97	0.975	0.97	0.97	0.97	0.965
1f3b	P00502_GSTA1_RAT_2_222	holo	0.925	0.915	0.915	0.905	0.91	0.905	0.89	0.89	0.875	0.87
1f3b	P00502_GSTA1_RAT_2_222	holo	0.915	0.915	0.91	0.89	0.88	0.875	0.855	0.87	0.89	0.885
1ml6	P00502_GSTA1_RAT_2_222	holo	1	1	1	0.995	0.995	0.995	0.985	0.995	0.99	0.985
1ml6	P00502_GSTA1_RAT_2_222	holo	1	1	1	1	1	0.995	0.995	0.99	0.99	0.985
1a07	P00523_SRC_CHICK_142_249	holo	0.7806	0.7778	0.7639	0.7639	0.7611	0.7556	0.7556	0.7528	0.75	0.7361
1a07	P00523_SRC_CHICK_142_249	apo	0.9306	0.9278	0.925	0.9111	0.9028	0.8917	0.8944	0.8917	0.8972	0.8917
1a08	P00523_SRC_CHICK_142_249	apo	0.9	0.8944	0.8889	0.8861	0.8861	0.8833	0.8722	0.8667	0.8583	0.85
1a08	P00523_SRC_CHICK_142_249	holo	0.9306	0.9222	0.9167	0.9111	0.9111	0.8972	0.9056	0.9083	0.9056	0.9111
1a09	P00523_SRC_CHICK_142_249	holo	0.9639	0.9639	0.9639	0.9611	0.9639	0.9611	0.9556	0.9556	0.9472	0.9472
1a09	P00523_SRC_CHICK_142_249	holo	0.9472	0.9444	0.9444	0.9333	0.9361	0.925	0.9278	0.9167	0.9222	0.9222
1a1a	P00523_SRC_CHICK_142_249	holo	0.9167	0.9167	0.9111	0.9111	0.9056	0.9056	0.9	0.9	0.8944	0.9028
1a1a	P00523_SRC_CHICK_142_249	holo	0.8611	0.8611	0.8472	0.8444	0.8389	0.8361	0.825	0.8139	0.8278	0.8278
1a1b	P00523_SRC_CHICK_142_249	holo	0.9278	0.9222	0.9222	0.9278	0.925	0.9222	0.9194	0.9083	0.9	0.9111
1a1b	P00523_SRC_CHICK_142_249	holo	0.9417	0.9389	0.9361	0.9389	0.9361	0.9389	0.9361	0.9417	0.9417	0.9389
1a1c	P00523_SRC_CHICK_142_249	holo	0.9083	0.9028	0.8972	0.8972	0.8889	0.8806	0.8889	0.8861	0.8889	0.9
1a1c	P00523_SRC_CHICK_142_249	holo	0.9528	0.95	0.9528	0.9444	0.9417	0.9472	0.9417	0.9361	0.9333	0.9333
1a1e	P00523_SRC_CHICK_142_249	holo	0.925	0.9194	0.9167	0.9083	0.8972	0.8972	0.8889	0.8833	0.8806	0.875
1a1e	P00523_SRC_CHICK_142_249	holo	0.9028	0.9028	0.8972	0.8972	0.9056	0.8944	0.8944	0.8944	0.8917	0.8861
1bkl	P00523_SRC_CHICK_142_249	holo	0.925	0.9194	0.9056	0.8833	0.8944	0.8917	0.8639	0.8528	0.825	0.7917
1bkm	P00523_SRC_CHICK_142_249	holo	0.9611	0.9611	0.9556	0.9556	0.9556	0.9528	0.95	0.9528	0.95	0.95
1f1w	P00523_SRC_CHICK_142_249	holo	0.8167	0.8111	0.8056	0.7889	0.7833	0.7861	0.775	0.775	0.7833	0.7722
1o42	P00523_SRC_CHICK_142_249	holo	0.9361	0.9361	0.925	0.9306	0.925	0.925	0.9111	0.9028	0.8944	0.8861
1o47	P00523_SRC_CHICK_142_249	apo	0.8944	0.8944	0.8861	0.8694	0.8722	0.8556	0.8528	0.8472	0.8278	0.8222
1o48	P00523_SRC_CHICK_142_249	apo	0.8833	0.8806	0.8778	0.8778	0.8694	0.875	0.8667	0.8583	0.8583	0.8583
1o4b	P00523_SRC_CHICK_142_249	apo	0.8028	0.7944	0.7944	0.7833	0.7778	0.7639	0.75	0.75	0.75	0.75
1o4f	P00523_SRC_CHICK_142_249	apo	0.825	0.8194	0.8111	0.8167	0.8139	0.8028	0.7917	0.7778	0.7722	0.7778
1o4g	P00523_SRC_CHICK_142_249	apo	0.8278	0.8278	0.8222	0.8194	0.8222	0.825	0.8194	0.8	0.8	0.7861
1o4h	P00523_SRC_CHICK_142_249	apo	0.8806	0.8667	0.8583	0.85	0.8417	0.8278	0.825	0.8222	0.8083	0.8028
1o4j	P00523_SRC_CHICK_142_249	apo	0.8083	0.8056	0.8056	0.7972	0.7917	0.7833	0.7833	0.7722	0.7917	0.7833
1y57	P00523_SRC_CHICK_142_249	holo	0.925	0.9222	0.9194	0.9139	0.9028	0.9056	0.9139	0.9139	0.9194	0.9222
2h8h	P00523_SRC_CHICK_142_249	holo	0.9028	0.8944	0.8889	0.8806	0.8667	0.8583	0.8556	0.8528	0.8472	0.8417
1fmk	P00523_SRC_CHICK_249_533	holo	0.7625	0.7583	0.7292	0.7333	0.7083	0.7	0.7083	0.7083	0.7	0.7
1y57	P00523_SRC_CHICK_249_533	holo	0.9042	0.9	0.8958	0.8833	0.8833	0.9042	0.9	0.9125	0.9083	0.9083
1yi6	P00523_SRC_CHICK_249_533	holo	0.9667	0.9667	0.9667	0.9667	0.9708	0.9708	0.975	0.9583	0.975	0.9792
1yi6	P00523_SRC_CHICK_249_533	holo	0.875	0.8542	0.8542	0.8458	0.85	0.8542	0.8417	0.8542	0.8833	0.875
1yoj	P00523_SRC_CHICK_249_533	holo	0.95	0.9458	0.9375	0.9375	0.9375	0.9375	0.95	0.95	0.9375	0.9375
1yoj	P00523_SRC_CHICK_249_533	holo	0.775	0.7667	0.7417	0.7333	0.7125	0.7167	0.6917	0.6917	0.7125	0.7083
1yol	P00523_SRC_CHICK_249_533	apo	1	1	1	1	1	1	1	1	1	1
1yol	P00523_SRC_CHICK_249_533	holo	0.9875	0.9833	0.9833	0.9833	0.9792	0.9792	0.9708	0.975	0.975	0.9708
2bdf	P00523_SRC_CHICK_249_533	apo	0.8958	0.8875	0.8958	0.8958	0.8708	0.8583	0.8542	0.8542	0.8708	0.8667
2bdf	P00523_SRC_CHICK_249_533	apo	0.9625	0.9625	0.9583	0.9542	0.9458	0.9333	0.9292	0.9458	0.9292	0.9167
2bdj	P00523_SRC_CHICK_249_533	apo	0.9625	0.9625	0.9542	0.95	0.9417	0.9458	0.95	0.9583	0.95	0.9417
2h8h	P00523_SRC_CHICK_249_533	apo	0.9208	0.9208	0.9167	0.9083	0.8917	0.8917	0.9167	0.9083	0.9042	0.8917
2hwo	P00523_SRC_CHICK_249_533	apo	0.9833	0.9667	0.9667	0.9542	0.9583	0.9458	0.9417	0.9458	0.9417	0.9375
2hwo	P00523_SRC_CHICK_249_533	holo	0.8417	0.825	0.8292	0.8042	0.8	0.7833	0.7792	0.75	0.7292	0.7375
2hwp	P00523_SRC_CHICK_249_533	holo	0.9083	0.8792	0.875	0.875	0.8625	0.8542	0.8625	0.8583	0.8625	0.8583
2hwp	P00523_SRC_CHICK_249_533	holo	0.8042	0.7833	0.7875	0.75	0.725	0.7667	0.7667	0.725	0.725	0.7208
2oiq	P00523_SRC_CHICK_249_533	holo	0.8875	0.875	0.8625	0.8458	0.8333	0.8208	0.8208	0.8167	0.8333	0.825
2oiq	P00523_SRC_CHICK_249_533	holo	0.9542	0.9583	0.9625	0.9625	0.9625	0.9583	0.9625	0.9583	0.9542	0.9542
2ptk	P00523_SRC_CHICK_249_533	apo	0.9625	0.9625	0.9542	0.9667	0.9667	0.9625	0.9667	0.9417	0.9208	0.9208
2src	P00523_SRC_CHICK_249_533	apo	0.9208	0.9208	0.9125	0.9083	0.9042	0.8958	0.8833	0.8792	0.875	0.8667
1m14	P00533_EGFR_HUMAN_695_1022	holo	0.92	0.91	0.91	0.91	0.91	0.91	0.91	0.89	0.9	0.91
1m17	P00533_EGFR_HUMAN_695_1022	holo	0.98	0.96	0.96	0.96	0.95	0.94	0.93	0.93	0.93	0.93
1xkk	P00533_EGFR_HUMAN_695_1022	holo	0.78	0.78	0.78	0.73	0.73	0.74	0.74	0.73	0.72	0.72
2gs6	P00533_EGFR_HUMAN_695_1022	apo	0.93	0.94	0.94	0.94	0.93	0.9	0.89	0.89	0.89	0.89
2gs7	P00533_EGFR_HUMAN_695_1022	apo	0.95	0.95	0.95	0.95	0.94	0.94	0.95	0.95	0.95	0.94
2gs7	P00533_EGFR_HUMAN_695_1022	holo	0.96	0.96	0.96	0.95	0.95	0.95	0.94	0.93	0.97	0.97
2itn	P00533_EGFR_HUMAN_695_1022	holo	0.94	0.93	0.93	0.93	0.92	0.89	0.89	0.87	0.87	0.88
2itv	P00533_EGFR_HUMAN_695_1022	apo	0.93	0.93	0.93	0.9	0.91	0.92	0.88	0.91	0.88	0.88
1dp0	P00722_BGAL_ECOLI_2_1024	holo	0.6125	0.61	0.605	0.6075	0.605	0.5975	0.5975	0.5925	0.5925	0.5925
1dp0	P00722_BGAL_ECOLI_2_1024	holo	0.555	0.555	0.5575	0.56	0.555	0.5575	0.56	0.5475	0.545	0.535
1jyn	P00722_BGAL_ECOLI_2_1024	holo	0.655	0.65	0.6525	0.6475	0.6475	0.635	0.6275	0.625	0.625	0.625
1jyn	P00722_BGAL_ECOLI_2_1024	holo	0.5925	0.58	0.5775	0.575	0.5775	0.5725	0.565	0.5625	0.5575	0.5475
1jyv	P00722_BGAL_ECOLI_2_1024	holo	0.7	0.695	0.6875	0.6875	0.685	0.6925	0.675	0.6625	0.6525	0.6475
1jyv	P00722_BGAL_ECOLI_2_1024	holo	0.465	0.45	0.435	0.4125	0.3925	0.37	0.3725	0.3825	0.385	0.37
1jyw	P00722_BGAL_ECOLI_2_1024	holo	0.6025	0.6025	0.6	0.6025	0.6025	0.605	0.6025	0.6075	0.6125	0.6125
1jyw	P00722_BGAL_ECOLI_2_1024	holo	0.49	0.485	0.48	0.4725	0.4375	0.42	0.4225	0.415	0.41	0.41
1jyx	P00722_BGAL_ECOLI_2_1024	holo	0.825	0.825	0.82	0.8075	0.805	0.805	0.805	0.805	0.8025	0.8025
1jyx	P00722_BGAL_ECOLI_2_1024	holo	0.7025	0.6975	0.6925	0.7	0.6975	0.6925	0.685	0.68	0.69	0.6875
1jz2	P00722_BGAL_ECOLI_2_1024	holo	0.655	0.6425	0.6375	0.64	0.635	0.6275	0.6225	0.605	0.5975	0.6025
1jz2	P00722_BGAL_ECOLI_2_1024	holo	0.5625	0.5575	0.5525	0.5375	0.5275	0.5175	0.5275	0.52	0.5275	0.5175
1jz3	P00722_BGAL_ECOLI_2_1024	holo	0.7375	0.725	0.71	0.6975	0.7	0.7	0.715	0.69	0.68	0.68
1jz3	P00722_BGAL_ECOLI_2_1024	holo	0.7025	0.6875	0.665	0.6325	0.6275	0.6125	0.6175	0.6125	0.61	0.605
1jz4	P00722_BGAL_ECOLI_2_1024	holo	0.7375	0.7375	0.725	0.72	0.72	0.7125	0.6775	0.675	0.66	0.6525
1jz4	P00722_BGAL_ECOLI_2_1024	apo	0.8125	0.81	0.8	0.8	0.7875	0.79	0.7875	0.775	0.7725	0.765
1jz5	P00722_BGAL_ECOLI_2_1024	apo	0.4725	0.4825	0.4825	0.485	0.475	0.4725	0.4825	0.4575	0.46	0.46
1jz5	P00722_BGAL_ECOLI_2_1024	apo	0.56	0.5575	0.5275	0.5175	0.5175	0.505	0.5025	0.5	0.5	0.5025
1jz6	P00722_BGAL_ECOLI_2_1024	apo	0.5825	0.58	0.58	0.5775	0.5775	0.5625	0.56	0.5625	0.5625	0.5625
1jz6	P00722_BGAL_ECOLI_2_1024	apo	0.6675	0.6625	0.67	0.67	0.665	0.6625	0.65	0.64	0.6325	0.6275
1jz7	P00722_BGAL_ECOLI_2_1024	holo	0.7225	0.72	0.7225	0.72	0.7225	0.72	0.72	0.7125	0.71	0.71
1jz7	P00722_BGAL_ECOLI_2_1024	holo	0.49	0.4875	0.485	0.485	0.4775	0.48	0.47	0.4525	0.4425	0.4425
1jz8	P00722_BGAL_ECOLI_2_1024	holo	0.6175	0.6	0.5975	0.585	0.5825	0.585	0.585	0.585	0.585	0.58
1jz8	P00722_BGAL_ECOLI_2_1024	holo	0.585	0.5825	0.585	0.585	0.57	0.57	0.58	0.585	0.585	0.585
1px3	P00722_BGAL_ECOLI_2_1024	holo	0.7125	0.7175	0.7175	0.715	0.715	0.735	0.735	0.735	0.735	0.735
1px3	P00722_BGAL_ECOLI_2_1024	apo	0.8475	0.8375	0.83	0.8225	0.82	0.8175	0.815	0.8125	0.8125	0.8125
1px4	P00722_BGAL_ECOLI_2_1024	apo	0.5875	0.59	0.5875	0.5875	0.585	0.575	0.57	0.5625	0.545	0.5325
1px4	P00722_BGAL_ECOLI_2_1024	apo	0.69	0.6875	0.675	0.6675	0.665	0.6725	0.67	0.67	0.67	0.67
1bhx	P00734_THRB_HUMAN_364_622	holo	0.9632	0.9632	0.9579	0.9658	0.9711	0.9737	0.9737	0.9737	0.9711	0.9816
1d4p	P00734_THRB_HUMAN_364_622	holo	0.9816	0.9789	0.9684	0.9605	0.9526	0.9368	0.9158	0.9132	0.9211	0.9105
1g32	P00734_THRB_HUMAN_364_622	holo	0.95	0.9421	0.9368	0.9316	0.9132	0.9053	0.9211	0.9079	0.8974	0.8895
1k22	P00734_THRB_HUMAN_364_622	holo	0.9526	0.9474	0.9421	0.9289	0.9263	0.9132	0.9105	0.8974	0.8868	0.8974
1ktt	P00734_THRB_HUMAN_364_622	holo	0.9526	0.95	0.9447	0.9447	0.9368	0.9368	0.9368	0.9421	0.9368	0.9395
1mu6	P00734_THRB_HUMAN_364_622	holo	0.9421	0.9421	0.9474	0.9395	0.9263	0.9132	0.9158	0.9158	0.9158	0.9211
1mu8	P00734_THRB_HUMAN_364_622	holo	0.9421	0.9368	0.9316	0.9158	0.9237	0.9211	0.9263	0.9184	0.9211	0.9105
1mue	P00734_THRB_HUMAN_364_622	holo	0.9553	0.9421	0.9342	0.9316	0.9368	0.9289	0.9237	0.9289	0.9184	0.9158
1o5g	P00734_THRB_HUMAN_364_622	holo	0.9211	0.9079	0.8868	0.8868	0.8684	0.8658	0.8632	0.8868	0.8789	0.8868
1qbv	P00734_THRB_HUMAN_364_622	holo	0.9763	0.9763	0.9684	0.9684	0.9658	0.9553	0.9579	0.9526	0.9553	0.9474
1t4u	P00734_THRB_HUMAN_364_622	holo	0.8921	0.8868	0.8868	0.8816	0.8711	0.8684	0.8816	0.8658	0.8684	0.8632
1tom	P00734_THRB_HUMAN_364_622	holo	0.9605	0.9553	0.9421	0.9316	0.9342	0.9395	0.9289	0.8921	0.8737	0.8921
1zgi	P00734_THRB_HUMAN_364_622	holo	0.9289	0.9263	0.9237	0.9079	0.9158	0.9158	0.9132	0.9132	0.9184	0.9132
2a2x	P00734_THRB_HUMAN_364_622	holo	0.9842	0.9789	0.9789	0.9737	0.9763	0.9789	0.9868	0.9842	0.9789	0.9763
2bxt	P00734_THRB_HUMAN_364_622	holo	0.9316	0.9289	0.9105	0.9132	0.9105	0.9079	0.9053	0.9132	0.8921	0.8895
2feq	P00734_THRB_HUMAN_364_622	holo	0.95	0.9474	0.9421	0.9368	0.9395	0.9368	0.9237	0.9342	0.9421	0.9395
2fes	P00734_THRB_HUMAN_364_622	holo	0.9421	0.9316	0.9289	0.9079	0.9158	0.9132	0.8974	0.8947	0.8974	0.8921
2jh0	P00734_THRB_HUMAN_364_622	holo	0.8868	0.8816	0.8658	0.8658	0.8368	0.8158	0.7921	0.7763	0.7684	0.7684
2jh5	P00734_THRB_HUMAN_364_622	apo	0.9711	0.9711	0.9684	0.9526	0.9658	0.9816	0.9737	0.9632	0.9579	0.9553
2jh6	P00734_THRB_HUMAN_364_622	holo	0.95	0.9474	0.9526	0.9368	0.9368	0.9447	0.9316	0.9263	0.9184	0.9158
1avg	P00735_THRB_BOVIN_367_521	apo	0.8222	0.8333	0.8222	0.8111	0.8111	0.8056	0.8111	0.7833	0.7778	0.7667
1bbr	P00735_THRB_BOVIN_367_521	holo	1	1	1	1	1	1	0.9944	0.9944	0.9889	0.9778
1bbr	P00735_THRB_BOVIN_367_521	holo	0.9833	0.9833	0.9611	0.9611	0.9611	0.9333	0.9222	0.9278	0.9222	0.9333
1etr	P00735_THRB_BOVIN_367_521	holo	0.9444	0.9444	0.9444	0.9167	0.9222	0.9111	0.9	0.8889	0.9056	0.9056
1ets	P00735_THRB_BOVIN_367_521	holo	0.9278	0.9278	0.9278	0.9222	0.9333	0.9222	0.9222	0.9222	0.9111	0.9
1ett	P00735_THRB_BOVIN_367_521	holo	0.9944	0.9944	0.9944	0.9889	0.9889	1	0.9889	0.9944	0.9889	0.9833
1id5	P00735_THRB_BOVIN_367_521	apo	0.9833	0.9722	0.9722	0.9722	0.9722	0.9722	0.9778	0.9556	0.95	0.95
1mkw	P00735_THRB_BOVIN_367_521	apo	0.8833	0.8667	0.8444	0.8111	0.8167	0.7944	0.7889	0.8111	0.7944	0.8111
1mkw	P00735_THRB_BOVIN_367_521	apo	0.9944	0.9944	0.9833	0.9833	0.9778	0.9833	0.9833	0.9889	0.9944	0.9944
1mkx	P00735_THRB_BOVIN_367_521	holo	0.8944	0.8833	0.8667	0.8667	0.85	0.8778	0.9	0.8889	0.8778	0.85
1mkx	P00735_THRB_BOVIN_367_521	holo	0.9944	0.9944	0.9722	0.9722	0.9833	0.9833	0.9667	0.9667	0.9611	0.9444
1tbr	P00735_THRB_BOVIN_367_521	holo	0.9389	0.9333	0.9333	0.9333	0.9222	0.9056	0.9278	0.9222	0.9111	0.9167
1tbr	P00735_THRB_BOVIN_367_521	holo	0.9111	0.9	0.8944	0.8833	0.8778	0.8778	0.8389	0.8333	0.7944	0.7833
1ucy	P00735_THRB_BOVIN_367_521	apo	0.9167	0.9111	0.9222	0.9167	0.9111	0.9167	0.9167	0.9111	0.9167	0.9056
1ucy	P00735_THRB_BOVIN_367_521	apo	0.9944	0.9833	0.9778	0.9722	0.95	0.9556	0.9722	0.9556	0.9611	0.9556
1uvt	P00735_THRB_BOVIN_367_521	apo	1	1	0.9944	0.9944	0.9889	0.9778	0.9889	0.9889	0.9889	0.9833
1ycp	P00735_THRB_BOVIN_367_521	apo	0.9556	0.95	0.95	0.9444	0.9444	0.9444	0.9444	0.9333	0.9389	0.9333
1ycp	P00735_THRB_BOVIN_367_521	apo	0.9833	0.9833	0.9833	0.9778	0.9778	0.9778	0.9778	0.9778	0.9778	0.9889
2hnt	P00735_THRB_BOVIN_367_521	apo	0.9667	0.9667	0.9667	0.9556	0.9556	0.9556	0.9444	0.9389	0.9389	0.9278
1avg	P00735_THRB_BOVIN_521_625	holo	0.9591	0.9545	0.95	0.9409	0.9364	0.95	0.9318	0.9318	0.9273	0.9136
1bbr	P00735_THRB_BOVIN_521_625	apo	0.9773	0.9636	0.9636	0.9318	0.9227	0.9091	0.8909	0.9045	0.9045	0.8955
1bbr	P00735_THRB_BOVIN_521_625	holo	0.9864	0.9727	0.9727	0.9636	0.9545	0.9727	0.9545	0.9545	0.9636	0.9636
1bhx	P00735_THRB_BOVIN_521_625	holo	1	1	0.9864	0.9818	0.9864	0.9682	0.9682	0.9682	0.9682	0.9818
1etr	P00735_THRB_BOVIN_521_625	holo	0.9818	0.9818	0.9727	0.9773	0.9636	0.9727	0.9773	0.9727	0.9636	0.9636
1ets	P00735_THRB_BOVIN_521_625	holo	0.9409	0.9273	0.9227	0.9182	0.9182	0.9182	0.9182	0.9136	0.9182	0.9091
1ett	P00735_THRB_BOVIN_521_625	holo	0.9727	0.9727	0.9773	0.9727	0.9636	0.9591	0.9727	0.9682	0.9545	0.9545
1id5	P00735_THRB_BOVIN_521_625	apo	0.9682	0.9636	0.9545	0.95	0.95	0.9455	0.95	0.9545	0.95	0.9636
1mkw	P00735_THRB_BOVIN_521_625	apo	0.9455	0.9409	0.9318	0.9136	0.9273	0.8955	0.8955	0.8864	0.8773	0.8864
1mkw	P00735_THRB_BOVIN_521_625	apo	0.9591	0.95	0.9455	0.9455	0.9409	0.9409	0.9318	0.9273	0.9182	0.9136
1mkx	P00735_THRB_BOVIN_521_625	apo	0.8182	0.8182	0.8091	0.7909	0.8227	0.8136	0.8	0.7909	0.7818	0.75
1mkx	P00735_THRB_BOVIN_521_625	holo	0.9636	0.9636	0.9591	0.9682	0.9636	0.95	0.9545	0.9545	0.9455	0.9591
1riw	P00735_THRB_BOVIN_521_625	holo	0.95	0.9409	0.9409	0.9318	0.9227	0.9182	0.9182	0.9273	0.9227	0.9182
1tbr	P00735_THRB_BOVIN_521_625	holo	0.9273	0.9182	0.9136	0.9182	0.9091	0.8909	0.9	0.8909	0.8909	0.8909
1tbr	P00735_THRB_BOVIN_521_625	holo	0.95	0.9455	0.9273	0.9227	0.9182	0.9182	0.9045	0.9182	0.9	0.9
1ucy	P00735_THRB_BOVIN_521_625	apo	0.9409	0.9364	0.9364	0.9318	0.9318	0.9318	0.9318	0.9273	0.9182	0.9318
1ucy	P00735_THRB_BOVIN_521_625	holo	0.9636	0.9636	0.9545	0.95	0.9409	0.9455	0.95	0.95	0.95	0.9455
1uvt	P00735_THRB_BOVIN_521_625	apo	0.9818	0.9818	0.9773	0.9682	0.9636	0.9636	0.95	0.9409	0.9364	0.9091
1ycp	P00735_THRB_BOVIN_521_625	apo	0.9773	0.9682	0.9636	0.9682	0.9682	0.9727	0.9773	0.9682	0.9591	0.9591
1ycp	P00735_THRB_BOVIN_521_625	apo	0.8909	0.8909	0.8864	0.8727	0.8818	0.8727	0.8727	0.8682	0.8682	0.8682
2hnt	P00735_THRB_BOVIN_521_625	apo	0.9409	0.9364	0.9273	0.9227	0.9136	0.9	0.9	0.8955	0.8955	0.8864
1f0r	P00742_FA10_HUMAN_127_476	holo	0.95	0.9389	0.9417	0.9333	0.9333	0.9444	0.9222	0.9194	0.9139	0.9083
1f0s	P00742_FA10_HUMAN_127_476	holo	0.9222	0.9139	0.9111	0.8972	0.8778	0.8806	0.8583	0.875	0.8667	0.8556
1iqm	P00742_FA10_HUMAN_127_476	holo	0.8972	0.8917	0.8861	0.875	0.8694	0.8389	0.8472	0.8583	0.85	0.8556
1lpk	P00742_FA10_HUMAN_127_476	holo	0.9889	0.9806	0.9722	0.9778	0.9639	0.9639	0.95	0.9444	0.9306	0.9333
1lpz	P00742_FA10_HUMAN_127_476	holo	1	1	0.9944	0.9889	0.9833	0.9778	0.9944	0.9917	0.9806	0.9667
1nfu	P00742_FA10_HUMAN_127_476	holo	0.9944	0.9944	0.9861	0.975	0.9861	0.975	0.9694	0.9472	0.9639	0.9361
1nfw	P00742_FA10_HUMAN_127_476	holo	0.9056	0.9056	0.9	0.8917	0.8806	0.875	0.8778	0.8694	0.8611	0.8833
1nfy	P00742_FA10_HUMAN_127_476	holo	0.9528	0.9444	0.9361	0.9306	0.9194	0.9111	0.9056	0.9167	0.9056	0.8972
1xka	P00742_FA10_HUMAN_127_476	holo	0.925	0.9056	0.8778	0.8583	0.8472	0.8417	0.8611	0.8611	0.8417	0.8528
2bok	P00742_FA10_HUMAN_127_476	holo	0.9944	0.9944	0.9833	0.975	0.9778	0.9778	0.9833	0.9778	0.9694	0.9417
2cji	P00742_FA10_HUMAN_127_476	holo	0.9722	0.9583	0.9583	0.9556	0.95	0.95	0.9528	0.9556	0.9639	0.9583
2d1j	P00742_FA10_HUMAN_127_476	holo	0.8806	0.875	0.8778	0.8639	0.8528	0.8361	0.8361	0.8583	0.85	0.8556
2j2u	P00742_FA10_HUMAN_127_476	apo	0.9583	0.9556	0.95	0.9444	0.9528	0.9639	0.9667	0.9528	0.9528	0.9472
2j34	P00742_FA10_HUMAN_127_476	holo	1	0.9972	0.9972	0.9944	0.9972	1	0.9972	1	1	1
2j38	P00742_FA10_HUMAN_127_476	holo	0.9833	0.9806	0.9778	0.9778	0.975	0.975	0.9667	0.9667	0.9722	0.975
2j94	P00742_FA10_HUMAN_127_476	holo	0.9694	0.9583	0.9583	0.9472	0.9333	0.9389	0.9361	0.9306	0.9556	0.9528
2j95	P00742_FA10_HUMAN_127_476	holo	0.9778	0.9778	0.9722	0.9694	0.9667	0.9639	0.9639	0.9583	0.9556	0.9528
2uwl	P00742_FA10_HUMAN_127_476	apo	0.9639	0.9611	0.9472	0.9444	0.9306	0.9306	0.9306	0.9361	0.9333	0.925
2uwo	P00742_FA10_HUMAN_127_476	holo	0.9444	0.9417	0.9306	0.925	0.9194	0.9222	0.9111	0.9028	0.8944	0.8889
2uwp	P00742_FA10_HUMAN_127_476	holo	0.9583	0.9556	0.95	0.9444	0.9333	0.9333	0.95	0.9556	0.9333	0.9333
1ejn	P00749_UROK_HUMAN_176_427	holo	0.9211	0.9105	0.9053	0.9026	0.8947	0.8947	0.8921	0.8763	0.8711	0.8763
1gi7	P00749_UROK_HUMAN_176_427	holo	0.95	0.9474	0.9421	0.9395	0.9447	0.9395	0.9447	0.9447	0.9553	0.9526
1gi8	P00749_UROK_HUMAN_176_427	holo	0.9395	0.9316	0.9211	0.9211	0.9158	0.9053	0.9053	0.9	0.9158	0.9211
1gi9	P00749_UROK_HUMAN_176_427	holo	0.9658	0.9632	0.9632	0.9605	0.9632	0.9605	0.9553	0.9526	0.95	0.9737
1gj7	P00749_UROK_HUMAN_176_427	holo	0.9789	0.9789	0.9789	0.9658	0.9632	0.9789	0.9789	0.9684	0.9816	0.9789
1gj8	P00749_UROK_HUMAN_176_427	holo	0.9474	0.9395	0.9395	0.9316	0.9263	0.9237	0.9184	0.9184	0.9368	0.95
1gj9	P00749_UROK_HUMAN_176_427	holo	0.9868	0.9868	0.9868	0.9816	0.9816	0.9816	0.9789	0.9816	0.9868	0.9895
1gjb	P00749_UROK_HUMAN_176_427	holo	0.9579	0.9474	0.9395	0.9368	0.9132	0.9184	0.9158	0.9184	0.9105	0.9105
1gjd	P00749_UROK_HUMAN_176_427	holo	0.9842	0.9842	0.9816	0.9684	0.9605	0.9605	0.9605	0.9658	0.9658	0.9632
1o3p	P00749_UROK_HUMAN_176_427	holo	0.9789	0.9763	0.9711	0.9684	0.9658	0.9579	0.9711	0.9684	0.9632	0.9684
1o5a	P00749_UROK_HUMAN_176_427	holo	0.9842	0.9816	0.9763	0.9711	0.9711	0.9658	0.9711	0.9632	0.9605	0.9684
1o5c	P00749_UROK_HUMAN_176_427	holo	0.9711	0.9684	0.9605	0.9526	0.9658	0.9605	0.9526	0.9395	0.9421	0.9421
1owd	P00749_UROK_HUMAN_176_427	holo	0.9263	0.9211	0.9211	0.9053	0.9	0.8974	0.8921	0.8895	0.8842	0.8842
1owe	P00749_UROK_HUMAN_176_427	holo	0.9447	0.9395	0.9289	0.9211	0.9211	0.9211	0.9237	0.9211	0.9237	0.9211
1owh	P00749_UROK_HUMAN_176_427	apo	0.9289	0.9289	0.9263	0.9184	0.9079	0.9079	0.9105	0.9132	0.9289	0.9237
1sc8	P00749_UROK_HUMAN_176_427	holo	0.9737	0.9684	0.9658	0.9605	0.9579	0.9632	0.9658	0.9684	0.9632	0.9684
1sqa	P00749_UROK_HUMAN_176_427	holo	0.9711	0.9579	0.9579	0.9579	0.9526	0.9474	0.9474	0.9368	0.9316	0.9132
1sqo	P00749_UROK_HUMAN_176_427	holo	0.9605	0.95	0.9395	0.9342	0.9263	0.9237	0.9211	0.9263	0.9263	0.9211
1sqt	P00749_UROK_HUMAN_176_427	holo	0.9658	0.9658	0.9579	0.95	0.9421	0.9474	0.9421	0.9421	0.9342	0.9447
1u6q	P00749_UROK_HUMAN_176_427	holo	0.9605	0.9605	0.9632	0.9474	0.9605	0.9474	0.9447	0.9421	0.9342	0.9447
1az8	P00760_TRY1_BOVIN_63_243	holo	1	1	0.9971	0.9941	0.9941	0.9912	0.9882	0.9853	0.9824	0.9882
1bjv	P00760_TRY1_BOVIN_63_243	holo	0.9971	0.9971	0.9941	0.9941	0.9941	0.9912	0.9824	0.9794	0.9912	0.9912
1f0t	P00760_TRY1_BOVIN_63_243	holo	1	1	1	1	1	1	1	1	0.9941	0.9971
1f0u	P00760_TRY1_BOVIN_63_243	apo	0.9853	0.9824	0.9794	0.9765	0.9794	0.9765	0.9735	0.9765	0.9765	0.9735
1g36	P00760_TRY1_BOVIN_63_243	apo	0.9912	0.9912	0.9882	0.9882	0.9853	0.9853	0.9882	0.9912	0.9882	0.9882
1gj6	P00760_TRY1_BOVIN_63_243	apo	1	1	1	1	1	0.9971	0.9971	0.9941	0.9971	0.9971
1k1l	P00760_TRY1_BOVIN_63_243	holo	1	1	0.9971	0.9971	1	0.9971	0.9941	0.9941	0.9941	0.9941
1k1p	P00760_TRY1_BOVIN_63_243	holo	1	1	1	0.9941	0.9941	1	1	0.9971	0.9971	0.9941
1mtw	P00760_TRY1_BOVIN_63_243	holo	1	1	0.9941	0.9824	0.9794	0.9706	0.9853	0.9853	0.9853	0.9824
1o2r	P00760_TRY1_BOVIN_63_243	holo	0.9824	0.9824	0.9824	0.9824	0.9824	0.9765	0.9765	0.9765	0.9824	0.9824
1o2t	P00760_TRY1_BOVIN_63_243	holo	0.9794	0.9794	0.9765	0.9735	0.9706	0.9618	0.9588	0.9529	0.95	0.9471
1o2u	P00760_TRY1_BOVIN_63_243	holo	0.9912	0.9912	0.9912	0.9882	0.9824	0.9853	0.9824	0.9882	0.9882	1
1qb6	P00760_TRY1_BOVIN_63_243	holo	0.9971	0.9941	0.9941	0.9941	0.9912	0.9912	0.9882	0.9882	0.9971	0.9941
1qbn	P00760_TRY1_BOVIN_63_243	holo	0.9971	0.9912	0.9882	0.9853	0.9794	0.9824	0.9853	0.9853	0.9824	0.9824
1v2n	P00760_TRY1_BOVIN_63_243	holo	1	1	1	1	1	1	1	1	1	1
1v2o	P00760_TRY1_BOVIN_63_243	holo	0.9971	0.9971	0.9971	0.9912	0.9882	0.9882	0.9882	0.9882	0.9882	0.9882
1y59	P00760_TRY1_BOVIN_63_243	holo	0.9824	0.9824	0.9794	0.9735	0.9735	0.9676	0.9676	0.9618	0.9618	0.9824
1y5a	P00760_TRY1_BOVIN_63_243	holo	0.9676	0.9618	0.9588	0.9559	0.9559	0.9529	0.9441	0.9412	0.9353	0.9471
1y5b	P00760_TRY1_BOVIN_63_243	holo	0.9971	0.9941	0.9853	0.9853	0.9853	0.9824	0.9794	0.9765	0.9765	0.9706
1y5u	P00760_TRY1_BOVIN_63_243	holo	0.9941	0.9941	0.9941	0.9941	0.9941	0.9941	0.9941	0.9882	0.9941	1
1amh	P00763_TRY2_RAT_23_246	apo	0.69	0.655	0.64	0.655	0.64	0.6	0.555	0.57	0.545	0.53
1amh	P00763_TRY2_RAT_23_246	apo	0.63	0.615	0.525	0.54	0.47	0.465	0.425	0.455	0.46	0.45
1anc	P00763_TRY2_RAT_23_246	holo	0.97	0.965	0.965	0.96	0.96	0.955	0.93	0.94	0.95	0.94
1and	P00763_TRY2_RAT_23_246	holo	0.935	0.93	0.93	0.915	0.91	0.91	0.92	0.905	0.905	0.895
1ane	P00763_TRY2_RAT_23_246	holo	0.95	0.95	0.95	0.945	0.925	0.92	0.895	0.89	0.89	0.89
1bra	P00763_TRY2_RAT_23_246	holo	0.955	0.955	0.95	0.955	0.945	0.94	0.93	0.93	0.94	0.93
1brb	P00763_TRY2_RAT_23_246	holo	0.57	0.535	0.535	0.535	0.57	0.55	0.545	0.505	0.49	0.5
1brc	P00763_TRY2_RAT_23_246	apo	0.925	0.925	0.925	0.93	0.95	0.935	0.93	0.885	0.83	0.8
1co7	P00763_TRY2_RAT_23_246	apo	0.905	0.905	0.915	0.92	0.915	0.9	0.84	0.835	0.73	0.73
1dpo	P00763_TRY2_RAT_23_246	apo	0.975	0.975	0.97	0.965	0.955	0.925	0.935	0.945	0.94	0.935
1ezs	P00763_TRY2_RAT_23_246	holo	0.66	0.655	0.655	0.62	0.61	0.63	0.62	0.54	0.54	0.54
1ezs	P00763_TRY2_RAT_23_246	holo	0.67	0.66	0.64	0.59	0.6	0.6	0.55	0.55	0.555	0.54
1ezu	P00763_TRY2_RAT_23_246	holo	0.465	0.43	0.375	0.34	0.335	0.27	0.27	0.265	0.265	0.26
1ezu	P00763_TRY2_RAT_23_246	holo	0.865	0.865	0.835	0.83	0.82	0.815	0.81	0.74	0.76	0.725
1f5r	P00763_TRY2_RAT_23_246	holo	0.64	0.64	0.605	0.62	0.63	0.665	0.65	0.545	0.58	0.545
1f7z	P00763_TRY2_RAT_23_246	apo	0.925	0.91	0.905	0.9	0.9	0.91	0.91	0.915	0.92	0.915
1fy8	P00763_TRY2_RAT_23_246	apo	0.765	0.73	0.725	0.755	0.76	0.645	0.67	0.615	0.655	0.62
1j14	P00763_TRY2_RAT_23_246	apo	0.79	0.775	0.775	0.775	0.77	0.78	0.775	0.74	0.74	0.74
1j15	P00763_TRY2_RAT_23_246	apo	0.96	0.955	0.96	0.96	0.965	0.965	0.96	0.94	0.92	0.915
1j16	P00763_TRY2_RAT_23_246	apo	0.94	0.94	0.93	0.93	0.91	0.91	0.9	0.845	0.845	0.865
1j17	P00763_TRY2_RAT_23_246	apo	0.98	0.98	0.975	0.97	0.97	0.97	0.97	0.96	0.96	0.94
1k9o	P00763_TRY2_RAT_23_246	apo	0.96	0.96	0.95	0.945	0.94	0.94	0.935	0.705	0.71	0.675
1ql9	P00763_TRY2_RAT_23_246	apo	1	1	1	0.995	0.995	0.995	0.995	0.995	0.985	0.945
2chl	Q9Y6M4_KC1G3_HUMAN_33_362	holo	0.95	0.94	0.96	0.92	0.93	0.88	0.82	0.82	0.78	0.75
2izr	Q9Y6M4_KC1G3_HUMAN_33_362	holo	0.87	0.87	0.87	0.87	0.84	0.85	0.85	0.83	0.82	0.81
2izs	Q9Y6M4_KC1G3_HUMAN_33_362	holo	0.96	0.96	0.96	0.96	0.97	0.96	0.97	0.95	0.95	0.92
2izt	Q9Y6M4_KC1G3_HUMAN_33_362	holo	0.96	0.96	0.95	0.96	0.95	0.95	0.95	0.98	0.96	0.96
2izu	Q9Y6M4_KC1G3_HUMAN_33_362	holo	0.97	0.96	0.94	0.95	0.96	0.93	0.93	0.93	0.93	0.91
